# Supplementary material for: Photoinduced host-to-guest electron transfer in a self-assembled coordination cage
Source: Org Chem Front. 2022 Aug 24;9(20):5485–93. doi: 10.1039/d2qo01339h (PMC9552185; doi:10.1039/d2qo01339h)
Supplement: QO-009-D2QO01339H-s002 [file QO-009-D2QO01339H-s002.cif]

# Electronic Supplementary Material (ESI) for Organic Chemistry Frontiers.
# This journal is © the Partner Organisations 2022

####################################################################### 
# 
# This file contains crystal structure data downloaded from the 
# Cambridge Structural Database (CSD) hosted by the Cambridge 
# Crystallographic Data Centre (CCDC).
# 
# Full information about CCDC data access policies and citation 
# guidelines are available at http://www.ccdc.cam.ac.uk/access/V1 
# 
# Audit and citation data items may have been added by the CCDC. 
# Please retain this information to preserve the provenance of 
# this file and to allow appropriate attribution of the data. 
# 
#######################################################################

data_sg6
_database_code_depnum_ccdc_archive 'CCDC 2114030'
loop_
_audit_author_name
_audit_author_address
'Julian Jacob Holstein'
;TU Dortmund University
Germany
;
_audit_update_record             
;
2021-10-05 deposited with the CCDC.	2022-08-24 downloaded from the CCDC.
;
_audit_creation_method           
;
FinalCif by Daniel Kratzert, Freiburg 2019,
https://github.com/dkratzert/FinalCif
;
_shelx_SHELXL_version_number     2014/7
_chemical_name_systematic        ?
_chemical_name_common            ?
_chemical_formula_sum            'C40 H35 N3 S'
_chemical_formula_moiety         ?
_chemical_formula_weight         589.77
_chemical_melting_point          ?
_chemical_absolute_configuration ?
_space_group_crystal_system      monoclinic
_space_group_IT_number           15
_space_group_name_H-M_alt        'C 2/c'
_space_group_name_Hall           '-C 2yc'
_shelx_space_group_comment       
;
The symmetry employed for this shelxl refinement is uniquely defined
by the following loop, which should always be used as a source of
symmetry information in preference to the above space-group names.
They are only intended as comments.
;

loop_
_space_group_symop_operation_xyz
'x, y, z'
'-x, y, -z+1/2'
'x+1/2, y+1/2, z'
'-x+1/2, y+1/2, -z+1/2'
'-x, -y, -z'
'x, -y, z-1/2'
'-x+1/2, -y+1/2, -z'
'x+1/2, -y+1/2, z-1/2'

_cell_length_a                   30.2629(9)
_cell_length_b                   7.1123(2)
_cell_length_c                   28.0446(8)
_cell_angle_alpha                90
_cell_angle_beta                 92.7290(10)
_cell_angle_gamma                90
_cell_volume                     6029.4(3)
_cell_formula_units_Z            8
_cell_measurement_temperature    100(2)
_cell_measurement_reflns_used    9932
_cell_measurement_theta_min      3.155
_cell_measurement_theta_max      68.3445
_exptl_crystal_description       block
_exptl_crystal_colour            yellow
_exptl_crystal_recrystallization_method 
'Re-crystallisation from solvent: Dimethylsulfoxide (DMSO)'
_exptl_crystal_density_meas      ?
_exptl_crystal_density_method    ?
_exptl_crystal_density_diffrn    1.299
_exptl_crystal_F_000             2496
_exptl_crystal_size_max          0.100
_exptl_crystal_size_mid          0.100
_exptl_crystal_size_min          0.050
_exptl_absorpt_coefficient_mu    1.208
_exptl_absorpt_correction_type   multi-scan
_exptl_absorpt_correction_T_min  0.6396
_exptl_absorpt_correction_T_max  0.7531
_exptl_absorpt_process_details   
;
SADABS-2016/2 - Bruker AXS area detector scaling and absorption correction:
Krause, L., Herbst-Irmer, R., Sheldrick G.M. & Stalke D., J. Appl. Cryst. 48
(2015) 3-10
;
_exptl_absorpt_special_details   ?
_shelx_estimated_absorpt_T_min   0.889
_shelx_estimated_absorpt_T_max   0.942
_exptl_transmission_factor_min   ?
_exptl_transmission_factor_max   ?
_exptl_special_details           ?
_diffrn_ambient_temperature      100(2)
_diffrn_ambient_environment      ?
_diffrn_radiation_type           CuK\a
_diffrn_radiation_wavelength     1.54178
_diffrn_radiation_monochromator  'mirror optics'
_olex2_diffrn_ambient_temperature_device ?
_diffrn_radiation_probe          ?
_diffrn_source                   'microfocus sealed X-ray tube'
_diffrn_source_type              'Incoatec I\ms 3.0'
_diffrn_source_voltage           50.0
_diffrn_source_current           1.1
_diffrn_detector                 HPAD
_diffrn_detector_type            'Bruker PHOTON II'
_diffrn_detector_area_resol_mean 7.41
_diffrn_measurement_device       'four-circle diffractometer'
_diffrn_measurement_device_type  'Bruker D8 VENTURE dual wavelength Mo/Cu'
_diffrn_measurement_method       '\w and \phi scans'
_diffrn_measurement_specimen_support 'MiTeGen micromount'
_diffrn_reflns_number            24489
_diffrn_reflns_av_unetI/netI     0.0245
_diffrn_reflns_av_R_equivalents  0.0322
_diffrn_reflns_theta_min         3.155
_diffrn_reflns_theta_max         66.577
_diffrn_reflns_theta_full        66.577
_diffrn_reflns_limit_h_min       -36
_diffrn_reflns_limit_h_max       36
_diffrn_reflns_limit_k_min       -8
_diffrn_reflns_limit_k_max       8
_diffrn_reflns_limit_l_min       -33
_diffrn_reflns_limit_l_max       33
_diffrn_measured_fraction_theta_max 0.994
_diffrn_measured_fraction_theta_full 0.994
_diffrn_reflns_Laue_measured_fraction_max 0.994
_diffrn_reflns_Laue_measured_fraction_full 0.994
_diffrn_reflns_point_group_measured_fraction_max 0.994
_diffrn_reflns_point_group_measured_fraction_full 0.994
_reflns_number_total             5298
_reflns_number_gt                4809
_reflns_threshold_expression     'I > 2\s(I)'
_reflns_Friedel_coverage         0.000
_reflns_Friedel_fraction_max     .
_reflns_Friedel_fraction_full    .
_reflns_special_details          
;
 Reflections were merged by SHELXL according to the crystal
 class for the calculation of statistics and refinement.
 
 _reflns_Friedel_fraction is defined as the number of unique
 Friedel pairs measured divided by the number that would be
 possible theoretically, ignoring centric projections and
 systematic absences.
;
_computing_data_collection       'Bruker BIS V6.2.12/2019-08-12'
_computing_cell_refinement       'SAINT V8.40A'
_computing_data_reduction        'SAINT V8.40A'
_computing_structure_solution    'SHELXT 2014/5 (Sheldrick, 2014)'
_computing_structure_refinement  'SHELXL-2014/7 (Sheldrick, 2014)'
_computing_molecular_graphics    ?
_computing_publication_material  ?
_refine_special_details          ?
_refine_ls_structure_factor_coef Fsqd
_refine_ls_matrix_type           full
_refine_ls_weighting_scheme      calc
_refine_ls_weighting_details     
'w=1/[\s^2^(Fo^2^)+(0.0455P)^2^+4.3356P] where P=(Fo^2^+2Fc^2^)/3'
_atom_sites_solution_primary     direct
_atom_sites_solution_secondary   ?
_atom_sites_solution_hydrogens   geom
_refine_ls_hydrogen_treatment    constr
_refine_ls_number_reflns         5298
_refine_ls_number_parameters     398
_refine_ls_number_restraints     0
_refine_ls_R_factor_all          0.0348
_refine_ls_R_factor_gt           0.0313
_refine_ls_wR_factor_ref         0.0862
_refine_ls_wR_factor_gt          0.0837
_refine_ls_goodness_of_fit_ref   1.032
_refine_ls_restrained_S_all      1.032
_refine_ls_shift/su_max          0.001
_refine_ls_shift/su_mean         0.000
_refine_diff_density_max         0.241
_refine_diff_density_min         -0.278
_refine_diff_density_rms         0.037
_refine_ls_extinction_method     none
_refine_ls_extinction_coef       .

loop_
_atom_type_symbol
_atom_type_description
_atom_type_scat_dispersion_real
_atom_type_scat_dispersion_imag
_atom_type_scat_source
C C 0.0181 0.0091 'International Tables Vol C Tables 4.2.6.8 and 6.1.1.4'
H H 0.0000 0.0000 'International Tables Vol C Tables 4.2.6.8 and 6.1.1.4'
N N 0.0311 0.0180 'International Tables Vol C Tables 4.2.6.8 and 6.1.1.4'
S S 0.3331 0.5567 'International Tables Vol C Tables 4.2.6.8 and 6.1.1.4'

_geom_special_details            
;
 All esds (except the esd in the dihedral angle between two l.s. planes)
 are estimated using the full covariance matrix.  The cell esds are taken
 into account individually in the estimation of esds in distances, angles
 and torsion angles; correlations between esds in cell parameters are only
 used when they are defined by crystal symmetry.  An approximate (isotropic)
 treatment of cell esds is used for estimating esds involving l.s. planes.
;
_diffrn_ambient_temperature_device 'Oxford Cryostream 800'

loop_
_atom_site_label
_atom_site_type_symbol
_atom_site_fract_x
_atom_site_fract_y
_atom_site_fract_z
_atom_site_U_iso_or_equiv
_atom_site_adp_type
_atom_site_occupancy
_atom_site_site_symmetry_order
_atom_site_calc_flag
_atom_site_refinement_flags_posn
_atom_site_refinement_flags_adp
_atom_site_refinement_flags_occupancy
_atom_site_disorder_assembly
_atom_site_disorder_group
S1_1 S 0.55376(2) 0.48164(4) 0.29278(2) 0.01887(10) Uani 1 1 d . . . . .
C2_1 C 0.59535(4) 0.55499(18) 0.25508(4) 0.0183(3) Uani 1 1 d . . . . .
C3_1 C 0.60523(4) 0.44099(18) 0.21701(4) 0.0190(3) Uani 1 1 d . . . . .
H3_1 H 0.5927 0.3187 0.2149 0.023 Uiso 1 1 calc R U . . .
C4_1 C 0.63320(4) 0.50051(18) 0.18145(4) 0.0201(3) Uani 1 1 d . . . . .
C5_1 C 0.64959(4) 0.6837(2) 0.18611(5) 0.0223(3) Uani 1 1 d . . . . .
H5_1 H 0.6669 0.7330 0.1617 0.027 Uiso 1 1 calc R U . . .
C6_1 C 0.64146(4) 0.79593(19) 0.22520(5) 0.0216(3) Uani 1 1 d . . . . .
H6_1 H 0.6540 0.9183 0.2272 0.026 Uiso 1 1 calc R U . . .
C7_1 C 0.61515(4) 0.73317(18) 0.26188(4) 0.0189(3) Uani 1 1 d . . . . .
N8_1 N 0.60730(3) 0.84049(15) 0.30274(4) 0.0197(2) Uani 1 1 d . . . . .
C9_1 C 0.59776(4) 0.75252(18) 0.34641(4) 0.0187(3) Uani 1 1 d . . . . .
C10_1 C 0.60912(4) 0.83352(19) 0.39095(5) 0.0217(3) Uani 1 1 d . . . . .
H10_1 H 0.6241 0.9509 0.3922 0.026 Uiso 1 1 calc R U . . .
C11_1 C 0.59884(4) 0.74520(19) 0.43324(5) 0.0212(3) Uani 1 1 d . . . . .
H11_1 H 0.6064 0.8052 0.4628 0.025 Uiso 1 1 calc R U . . .
C12_1 C 0.57777(4) 0.57090(18) 0.43342(4) 0.0187(3) Uani 1 1 d . . . . .
C13_1 C 0.56637(4) 0.48975(18) 0.38901(4) 0.0180(3) Uani 1 1 d . . . . .
H13_1 H 0.5521 0.3707 0.3878 0.022 Uiso 1 1 calc R U . . .
C14_1 C 0.57546(4) 0.57989(18) 0.34684(4) 0.0179(3) Uani 1 1 d . . . . .
C15_1 C 0.64411(4) 0.37426(19) 0.14150(4) 0.0208(3) Uani 1 1 d . . . . .
C16_1 C 0.68117(4) 0.4067(2) 0.11434(5) 0.0232(3) Uani 1 1 d . . . . .
H16_1 H 0.6992 0.5135 0.1212 0.028 Uiso 1 1 calc R U . . .
C17_1 C 0.69204(4) 0.2871(2) 0.07775(5) 0.0235(3) Uani 1 1 d . . . . .
H17_1 H 0.7171 0.3145 0.0598 0.028 Uiso 1 1 calc R U . . .
C18_1 C 0.66689(4) 0.12722(19) 0.06674(4) 0.0215(3) Uani 1 1 d . . . . .
C19_1 C 0.62992(4) 0.0941(2) 0.09377(5) 0.0236(3) Uani 1 1 d . . . . .
H19_1 H 0.6121 -0.0136 0.0871 0.028 Uiso 1 1 calc R U . . .
C20_1 C 0.61880(4) 0.2146(2) 0.12993(5) 0.0240(3) Uani 1 1 d . . . . .
H20_1 H 0.5934 0.1885 0.1474 0.029 Uiso 1 1 calc R U . . .
C21_1 C 0.67892(4) -0.0073(2) 0.02905(5) 0.0224(3) Uani 1 1 d . . . . .
C22_1 C 0.69967(5) 0.0521(2) -0.01203(5) 0.0266(3) Uani 1 1 d . . . . .
H22_1 H 0.7059 0.1825 -0.0149 0.032 Uiso 1 1 calc R U . . .
N23_1 N 0.71138(4) -0.06089(19) -0.04741(4) 0.0317(3) Uani 1 1 d . . . . .
C24_1 C 0.70203(5) -0.2442(2) -0.04286(5) 0.0312(3) Uani 1 1 d . . . . .
H24_1 H 0.7102 -0.3275 -0.0674 0.037 Uiso 1 1 calc R U . . .
C25_1 C 0.68105(5) -0.3182(2) -0.00433(5) 0.0296(3) Uani 1 1 d . . . . .
H25_1 H 0.6746 -0.4487 -0.0028 0.036 Uiso 1 1 calc R U . . .
C26_1 C 0.66956(5) -0.1988(2) 0.03204(5) 0.0264(3) Uani 1 1 d . . . . .
H26_1 H 0.6553 -0.2472 0.0589 0.032 Uiso 1 1 calc R U . . .
C27_1 C 0.56651(4) 0.47187(18) 0.47777(4) 0.0182(3) Uani 1 1 d . . . . .
C28_1 C 0.56428(4) 0.27535(18) 0.47880(4) 0.0191(3) Uani 1 1 d . . . . .
H28_1 H 0.5716 0.2056 0.4514 0.023 Uiso 1 1 calc R U . . .
C29_1 C 0.55164(4) 0.18097(18) 0.51902(4) 0.0196(3) Uani 1 1 d . . . . .
H29_1 H 0.5501 0.0476 0.5185 0.024 Uiso 1 1 calc R U . . .
C30_1 C 0.54106(4) 0.27719(18) 0.56063(4) 0.0175(3) Uani 1 1 d . . . . .
C31_1 C 0.54438(4) 0.47355(18) 0.55999(5) 0.0196(3) Uani 1 1 d . . . . .
H31_1 H 0.5380 0.5431 0.5878 0.024 Uiso 1 1 calc R U . . .
C32_1 C 0.55681(4) 0.56819(19) 0.51954(5) 0.0209(3) Uani 1 1 d . . . . .
H32_1 H 0.5588 0.7015 0.5202 0.025 Uiso 1 1 calc R U . . .
C33_1 C 0.52767(4) 0.17348(18) 0.60342(4) 0.0170(3) Uani 1 1 d . . . . .
C34_1 C 0.50740(5) -0.00236(19) 0.59938(5) 0.0238(3) Uani 1 1 d . . . . .
H34_1 H 0.5017 -0.0511 0.5682 0.029 Uiso 1 1 calc R U . . .
N35_1 N 0.49539(4) -0.10734(17) 0.63608(4) 0.0288(3) Uani 1 1 d . . . . .
C36_1 C 0.50344(4) -0.0370(2) 0.67994(5) 0.0236(3) Uani 1 1 d . . . . .
H36_1 H 0.4953 -0.1096 0.7066 0.028 Uiso 1 1 calc R U . . .
C37_1 C 0.52299(4) 0.1355(2) 0.68823(5) 0.0224(3) Uani 1 1 d . . . . .
H37_1 H 0.5280 0.1807 0.7199 0.027 Uiso 1 1 calc R U . . .
C38_1 C 0.53517(4) 0.24224(19) 0.64963(5) 0.0212(3) Uani 1 1 d . . . . .
H38_1 H 0.5486 0.3618 0.6547 0.025 Uiso 1 1 calc R U . . .
C39_1 C 0.62283(4) 1.03611(18) 0.30468(5) 0.0209(3) Uani 1 1 d . . . . .
H39A_1 H 0.6055 1.1051 0.3281 0.025 Uiso 1 1 calc R U . . .
H39B_1 H 0.6164 1.0945 0.2731 0.025 Uiso 1 1 calc R U . . .
C40_1 C 0.67216(4) 1.06259(18) 0.31811(5) 0.0210(3) Uani 1 1 d . . . . .
H40A_1 H 0.6791 1.0055 0.3498 0.025 Uiso 1 1 calc R U . . .
H40B_1 H 0.6899 0.9970 0.2945 0.025 Uiso 1 1 calc R U . . .
C41_1 C 0.68468(4) 1.27061(18) 0.31955(5) 0.0224(3) Uani 1 1 d . . . . .
H41A_1 H 0.6668 1.3361 0.3431 0.027 Uiso 1 1 calc R U . . .
H41B_1 H 0.6778 1.3275 0.2878 0.027 Uiso 1 1 calc R U . . .
C42_1 C 0.73376(4) 1.29823(19) 0.33302(5) 0.0219(3) Uani 1 1 d . . . . .
H42A_1 H 0.7409 1.2297 0.3631 0.026 Uiso 1 1 calc R U . . .
H42B_1 H 0.7513 1.2411 0.3079 0.026 Uiso 1 1 calc R U . . .
C43_1 C 0.74795(5) 1.5031(2) 0.33949(5) 0.0274(3) Uani 1 1 d . . . . .
H43A_1 H 0.7290 1.5631 0.3630 0.033 Uiso 1 1 calc R U . . .
H43B_1 H 0.7788 1.5063 0.3528 0.033 Uiso 1 1 calc R U . . .
C44_1 C 0.74511(5) 1.6163(2) 0.29395(6) 0.0345(3) Uani 1 1 d . . . . .
H44A_1 H 0.7623 1.5539 0.2698 0.052 Uiso 1 1 calc R U . . .
H44B_1 H 0.7571 1.7425 0.3001 0.052 Uiso 1 1 calc R U . . .
H44C_1 H 0.7141 1.6260 0.2824 0.052 Uiso 1 1 calc R U . . .

loop_
_atom_site_aniso_label
_atom_site_aniso_U_11
_atom_site_aniso_U_22
_atom_site_aniso_U_33
_atom_site_aniso_U_23
_atom_site_aniso_U_13
_atom_site_aniso_U_12
S1_1 0.01767(16) 0.02159(17) 0.01738(16) 0.00143(11) 0.00095(12) -0.00453(12)
C2_1 0.0153(6) 0.0215(6) 0.0180(6) 0.0065(5) -0.0020(5) -0.0009(5)
C3_1 0.0178(6) 0.0194(6) 0.0194(6) 0.0048(5) -0.0030(5) -0.0006(5)
C4_1 0.0164(6) 0.0258(7) 0.0178(6) 0.0055(5) -0.0025(5) -0.0006(5)
C5_1 0.0177(6) 0.0302(7) 0.0188(6) 0.0066(5) -0.0003(5) -0.0032(5)
C6_1 0.0195(6) 0.0230(7) 0.0220(6) 0.0057(5) -0.0022(5) -0.0050(5)
C7_1 0.0165(6) 0.0208(6) 0.0190(6) 0.0045(5) -0.0025(5) 0.0008(5)
N8_1 0.0199(5) 0.0175(5) 0.0217(5) 0.0034(4) 0.0013(4) -0.0021(4)
C9_1 0.0151(6) 0.0197(6) 0.0213(6) 0.0034(5) 0.0011(5) 0.0013(5)
C10_1 0.0199(6) 0.0192(6) 0.0261(7) -0.0005(5) 0.0026(5) -0.0038(5)
C11_1 0.0213(6) 0.0219(6) 0.0204(6) -0.0019(5) 0.0007(5) -0.0019(5)
C12_1 0.0159(6) 0.0191(6) 0.0211(6) 0.0008(5) 0.0007(5) 0.0007(5)
C13_1 0.0163(6) 0.0168(6) 0.0210(6) 0.0014(5) 0.0012(5) -0.0004(5)
C14_1 0.0147(6) 0.0198(6) 0.0192(6) 0.0004(5) 0.0000(5) 0.0008(5)
C15_1 0.0182(6) 0.0269(7) 0.0168(6) 0.0060(5) -0.0024(5) 0.0002(5)
C16_1 0.0209(6) 0.0253(7) 0.0233(7) 0.0058(5) 0.0006(5) -0.0041(5)
C17_1 0.0204(6) 0.0295(7) 0.0210(6) 0.0067(5) 0.0051(5) -0.0006(6)
C18_1 0.0188(6) 0.0284(7) 0.0169(6) 0.0059(5) -0.0015(5) 0.0012(5)
C19_1 0.0199(6) 0.0302(7) 0.0206(6) 0.0018(5) -0.0009(5) -0.0049(6)
C20_1 0.0185(6) 0.0346(8) 0.0188(6) 0.0025(6) 0.0018(5) -0.0056(6)
C21_1 0.0161(6) 0.0313(7) 0.0195(6) 0.0040(5) -0.0019(5) 0.0015(5)
C22_1 0.0242(7) 0.0324(8) 0.0233(7) 0.0039(6) 0.0031(5) 0.0018(6)
N23_1 0.0328(7) 0.0389(7) 0.0241(6) 0.0019(5) 0.0066(5) 0.0036(6)
C24_1 0.0307(7) 0.0375(8) 0.0256(7) -0.0023(6) 0.0023(6) 0.0047(7)
C25_1 0.0281(7) 0.0306(8) 0.0300(7) 0.0002(6) 0.0006(6) 0.0021(6)
C26_1 0.0235(7) 0.0319(8) 0.0238(7) 0.0039(6) 0.0024(5) 0.0001(6)
C27_1 0.0156(6) 0.0192(6) 0.0195(6) -0.0001(5) -0.0014(5) -0.0008(5)
C28_1 0.0216(6) 0.0194(6) 0.0162(6) -0.0024(5) -0.0003(5) 0.0016(5)
C29_1 0.0231(6) 0.0161(6) 0.0193(6) -0.0007(5) -0.0013(5) 0.0007(5)
C30_1 0.0146(6) 0.0190(6) 0.0186(6) -0.0007(5) -0.0020(5) 0.0008(5)
C31_1 0.0208(6) 0.0192(6) 0.0191(6) -0.0034(5) 0.0016(5) -0.0006(5)
C32_1 0.0232(6) 0.0161(6) 0.0232(7) -0.0015(5) 0.0012(5) -0.0021(5)
C33_1 0.0142(6) 0.0187(6) 0.0181(6) -0.0018(5) 0.0002(5) 0.0014(5)
C34_1 0.0303(7) 0.0235(7) 0.0175(6) -0.0031(5) 0.0001(5) -0.0074(6)
N35_1 0.0393(7) 0.0257(6) 0.0216(6) -0.0015(5) 0.0035(5) -0.0119(5)
C36_1 0.0246(7) 0.0275(7) 0.0189(6) 0.0020(5) 0.0029(5) -0.0038(6)
C37_1 0.0207(6) 0.0297(7) 0.0167(6) -0.0040(5) 0.0010(5) -0.0042(6)
C38_1 0.0205(6) 0.0220(6) 0.0212(6) -0.0046(5) 0.0012(5) -0.0045(5)
C39_1 0.0212(6) 0.0167(6) 0.0249(7) 0.0044(5) 0.0016(5) -0.0004(5)
C40_1 0.0204(6) 0.0182(6) 0.0244(7) 0.0027(5) 0.0016(5) 0.0002(5)
C41_1 0.0203(6) 0.0195(6) 0.0273(7) 0.0009(5) -0.0003(5) 0.0002(5)
C42_1 0.0198(6) 0.0229(7) 0.0227(6) -0.0012(5) -0.0006(5) 0.0006(5)
C43_1 0.0236(7) 0.0267(7) 0.0315(7) -0.0047(6) -0.0016(6) -0.0021(6)
C44_1 0.0315(8) 0.0295(8) 0.0424(9) 0.0043(7) 0.0007(7) -0.0039(6)

loop_
_geom_bond_atom_site_label_1
_geom_bond_atom_site_label_2
_geom_bond_distance
_geom_bond_site_symmetry_2
_geom_bond_publ_flag
S1_1 C2_1 1.7609(12) . ?
S1_1 C14_1 1.7672(13) . ?
C2_1 C3_1 1.3846(18) . ?
C2_1 C7_1 1.4109(18) . ?
C3_1 C4_1 1.4037(18) . ?
C3_1 H3_1 0.9500 . ?
C4_1 C5_1 1.3979(19) . ?
C4_1 C15_1 1.4853(19) . ?
C5_1 C6_1 1.3874(19) . ?
C5_1 H5_1 0.9500 . ?
C6_1 C7_1 1.4036(18) . ?
C6_1 H6_1 0.9500 . ?
C7_1 N8_1 1.4064(17) . ?
N8_1 C9_1 1.4170(16) . ?
N8_1 C39_1 1.4688(16) . ?
C9_1 C14_1 1.4015(18) . ?
C9_1 C10_1 1.4036(18) . ?
C10_1 C11_1 1.3903(18) . ?
C10_1 H10_1 0.9500 . ?
C11_1 C12_1 1.3941(18) . ?
C11_1 H11_1 0.9500 . ?
C12_1 C13_1 1.4010(18) . ?
C12_1 C27_1 1.4829(17) . ?
C13_1 C14_1 1.3842(18) . ?
C13_1 H13_1 0.9500 . ?
C15_1 C20_1 1.3991(19) . ?
C15_1 C16_1 1.4045(18) . ?
C16_1 C17_1 1.3844(19) . ?
C16_1 H16_1 0.9500 . ?
C17_1 C18_1 1.395(2) . ?
C17_1 H17_1 0.9500 . ?
C18_1 C19_1 1.4010(18) . ?
C18_1 C21_1 1.4839(19) . ?
C19_1 C20_1 1.382(2) . ?
C19_1 H19_1 0.9500 . ?
C20_1 H20_1 0.9500 . ?
C21_1 C26_1 1.395(2) . ?
C21_1 C22_1 1.4033(19) . ?
C22_1 N23_1 1.3378(19) . ?
C22_1 H22_1 0.9500 . ?
N23_1 C24_1 1.341(2) . ?
C24_1 C25_1 1.383(2) . ?
C24_1 H24_1 0.9500 . ?
C25_1 C26_1 1.384(2) . ?
C25_1 H25_1 0.9500 . ?
C26_1 H26_1 0.9500 . ?
C27_1 C28_1 1.3998(18) . ?
C27_1 C32_1 1.4004(18) . ?
C28_1 C29_1 1.3820(18) . ?
C28_1 H28_1 0.9500 . ?
C29_1 C30_1 1.4030(18) . ?
C29_1 H29_1 0.9500 . ?
C30_1 C31_1 1.4004(18) . ?
C30_1 C33_1 1.4814(17) . ?
C31_1 C32_1 1.3863(18) . ?
C31_1 H31_1 0.9500 . ?
C32_1 H32_1 0.9500 . ?
C33_1 C38_1 1.3937(17) . ?
C33_1 C34_1 1.3952(18) . ?
C34_1 N35_1 1.3357(18) . ?
C34_1 H34_1 0.9500 . ?
N35_1 C36_1 1.3394(18) . ?
C36_1 C37_1 1.3774(19) . ?
C36_1 H36_1 0.9500 . ?
C37_1 C38_1 1.3862(19) . ?
C37_1 H37_1 0.9500 . ?
C38_1 H38_1 0.9500 . ?
C39_1 C40_1 1.5337(18) . ?
C39_1 H39A_1 0.9900 . ?
C39_1 H39B_1 0.9900 . ?
C40_1 C41_1 1.5273(18) . ?
C40_1 H40A_1 0.9900 . ?
C40_1 H40B_1 0.9900 . ?
C41_1 C42_1 1.5277(17) . ?
C41_1 H41A_1 0.9900 . ?
C41_1 H41B_1 0.9900 . ?
C42_1 C43_1 1.5275(19) . ?
C42_1 H42A_1 0.9900 . ?
C42_1 H42B_1 0.9900 . ?
C43_1 C44_1 1.509(2) . ?
C43_1 H43A_1 0.9900 . ?
C43_1 H43B_1 0.9900 . ?
C44_1 H44A_1 0.9800 . ?
C44_1 H44B_1 0.9800 . ?
C44_1 H44C_1 0.9800 . ?

loop_
_geom_angle_atom_site_label_1
_geom_angle_atom_site_label_2
_geom_angle_atom_site_label_3
_geom_angle
_geom_angle_site_symmetry_1
_geom_angle_site_symmetry_3
_geom_angle_publ_flag
C2_1 S1_1 C14_1 98.69(6) . . ?
C3_1 C2_1 C7_1 121.63(11) . . ?
C3_1 C2_1 S1_1 118.44(10) . . ?
C7_1 C2_1 S1_1 119.73(10) . . ?
C2_1 C3_1 C4_1 122.06(12) . . ?
C2_1 C3_1 H3_1 119.0 . . ?
C4_1 C3_1 H3_1 119.0 . . ?
C5_1 C4_1 C3_1 115.97(12) . . ?
C5_1 C4_1 C15_1 122.91(12) . . ?
C3_1 C4_1 C15_1 121.12(12) . . ?
C6_1 C5_1 C4_1 122.32(12) . . ?
C6_1 C5_1 H5_1 118.8 . . ?
C4_1 C5_1 H5_1 118.8 . . ?
C5_1 C6_1 C7_1 121.62(12) . . ?
C5_1 C6_1 H6_1 119.2 . . ?
C7_1 C6_1 H6_1 119.2 . . ?
C6_1 C7_1 N8_1 123.26(12) . . ?
C6_1 C7_1 C2_1 116.02(12) . . ?
N8_1 C7_1 C2_1 120.70(11) . . ?
C7_1 N8_1 C9_1 120.91(10) . . ?
C7_1 N8_1 C39_1 118.55(10) . . ?
C9_1 N8_1 C39_1 117.67(10) . . ?
C14_1 C9_1 C10_1 116.71(11) . . ?
C14_1 C9_1 N8_1 120.82(11) . . ?
C10_1 C9_1 N8_1 122.45(11) . . ?
C11_1 C10_1 C9_1 121.23(12) . . ?
C11_1 C10_1 H10_1 119.4 . . ?
C9_1 C10_1 H10_1 119.4 . . ?
C10_1 C11_1 C12_1 121.73(12) . . ?
C10_1 C11_1 H11_1 119.1 . . ?
C12_1 C11_1 H11_1 119.1 . . ?
C11_1 C12_1 C13_1 117.15(11) . . ?
C11_1 C12_1 C27_1 123.29(11) . . ?
C13_1 C12_1 C27_1 119.55(11) . . ?
C14_1 C13_1 C12_1 121.21(12) . . ?
C14_1 C13_1 H13_1 119.4 . . ?
C12_1 C13_1 H13_1 119.4 . . ?
C13_1 C14_1 C9_1 121.91(12) . . ?
C13_1 C14_1 S1_1 117.97(10) . . ?
C9_1 C14_1 S1_1 119.89(9) . . ?
C20_1 C15_1 C16_1 116.76(12) . . ?
C20_1 C15_1 C4_1 121.77(11) . . ?
C16_1 C15_1 C4_1 121.44(12) . . ?
C17_1 C16_1 C15_1 121.66(13) . . ?
C17_1 C16_1 H16_1 119.2 . . ?
C15_1 C16_1 H16_1 119.2 . . ?
C16_1 C17_1 C18_1 121.25(12) . . ?
C16_1 C17_1 H17_1 119.4 . . ?
C18_1 C17_1 H17_1 119.4 . . ?
C17_1 C18_1 C19_1 117.31(12) . . ?
C17_1 C18_1 C21_1 122.26(12) . . ?
C19_1 C18_1 C21_1 120.40(12) . . ?
C20_1 C19_1 C18_1 121.42(13) . . ?
C20_1 C19_1 H19_1 119.3 . . ?
C18_1 C19_1 H19_1 119.3 . . ?
C19_1 C20_1 C15_1 121.60(12) . . ?
C19_1 C20_1 H20_1 119.2 . . ?
C15_1 C20_1 H20_1 119.2 . . ?
C26_1 C21_1 C22_1 116.34(13) . . ?
C26_1 C21_1 C18_1 121.98(12) . . ?
C22_1 C21_1 C18_1 121.67(13) . . ?
N23_1 C22_1 C21_1 124.92(14) . . ?
N23_1 C22_1 H22_1 117.5 . . ?
C21_1 C22_1 H22_1 117.5 . . ?
C22_1 N23_1 C24_1 116.67(13) . . ?
N23_1 C24_1 C25_1 123.43(14) . . ?
N23_1 C24_1 H24_1 118.3 . . ?
C25_1 C24_1 H24_1 118.3 . . ?
C24_1 C25_1 C26_1 118.90(14) . . ?
C24_1 C25_1 H25_1 120.5 . . ?
C26_1 C25_1 H25_1 120.5 . . ?
C25_1 C26_1 C21_1 119.72(13) . . ?
C25_1 C26_1 H26_1 120.1 . . ?
C21_1 C26_1 H26_1 120.1 . . ?
C28_1 C27_1 C32_1 117.31(12) . . ?
C28_1 C27_1 C12_1 120.33(11) . . ?
C32_1 C27_1 C12_1 122.35(11) . . ?
C29_1 C28_1 C27_1 121.16(12) . . ?
C29_1 C28_1 H28_1 119.4 . . ?
C27_1 C28_1 H28_1 119.4 . . ?
C28_1 C29_1 C30_1 121.66(12) . . ?
C28_1 C29_1 H29_1 119.2 . . ?
C30_1 C29_1 H29_1 119.2 . . ?
C31_1 C30_1 C29_1 117.16(12) . . ?
C31_1 C30_1 C33_1 121.97(11) . . ?
C29_1 C30_1 C33_1 120.86(11) . . ?
C32_1 C31_1 C30_1 121.14(12) . . ?
C32_1 C31_1 H31_1 119.4 . . ?
C30_1 C31_1 H31_1 119.4 . . ?
C31_1 C32_1 C27_1 121.53(12) . . ?
C31_1 C32_1 H32_1 119.2 . . ?
C27_1 C32_1 H32_1 119.2 . . ?
C38_1 C33_1 C34_1 116.20(12) . . ?
C38_1 C33_1 C30_1 122.67(11) . . ?
C34_1 C33_1 C30_1 121.11(11) . . ?
N35_1 C34_1 C33_1 124.98(12) . . ?
N35_1 C34_1 H34_1 117.5 . . ?
C33_1 C34_1 H34_1 117.5 . . ?
C34_1 N35_1 C36_1 117.04(12) . . ?
N35_1 C36_1 C37_1 123.06(12) . . ?
N35_1 C36_1 H36_1 118.5 . . ?
C37_1 C36_1 H36_1 118.5 . . ?
C36_1 C37_1 C38_1 118.96(12) . . ?
C36_1 C37_1 H37_1 120.5 . . ?
C38_1 C37_1 H37_1 120.5 . . ?
C37_1 C38_1 C33_1 119.76(12) . . ?
C37_1 C38_1 H38_1 120.1 . . ?
C33_1 C38_1 H38_1 120.1 . . ?
N8_1 C39_1 C40_1 115.56(10) . . ?
N8_1 C39_1 H39A_1 108.4 . . ?
C40_1 C39_1 H39A_1 108.4 . . ?
N8_1 C39_1 H39B_1 108.4 . . ?
C40_1 C39_1 H39B_1 108.4 . . ?
H39A_1 C39_1 H39B_1 107.5 . . ?
C41_1 C40_1 C39_1 111.27(10) . . ?
C41_1 C40_1 H40A_1 109.4 . . ?
C39_1 C40_1 H40A_1 109.4 . . ?
C41_1 C40_1 H40B_1 109.4 . . ?
C39_1 C40_1 H40B_1 109.4 . . ?
H40A_1 C40_1 H40B_1 108.0 . . ?
C40_1 C41_1 C42_1 111.60(11) . . ?
C40_1 C41_1 H41A_1 109.3 . . ?
C42_1 C41_1 H41A_1 109.3 . . ?
C40_1 C41_1 H41B_1 109.3 . . ?
C42_1 C41_1 H41B_1 109.3 . . ?
H41A_1 C41_1 H41B_1 108.0 . . ?
C43_1 C42_1 C41_1 114.62(11) . . ?
C43_1 C42_1 H42A_1 108.6 . . ?
C41_1 C42_1 H42A_1 108.6 . . ?
C43_1 C42_1 H42B_1 108.6 . . ?
C41_1 C42_1 H42B_1 108.6 . . ?
H42A_1 C42_1 H42B_1 107.6 . . ?
C44_1 C43_1 C42_1 113.83(12) . . ?
C44_1 C43_1 H43A_1 108.8 . . ?
C42_1 C43_1 H43A_1 108.8 . . ?
C44_1 C43_1 H43B_1 108.8 . . ?
C42_1 C43_1 H43B_1 108.8 . . ?
H43A_1 C43_1 H43B_1 107.7 . . ?
C43_1 C44_1 H44A_1 109.5 . . ?
C43_1 C44_1 H44B_1 109.5 . . ?
H44A_1 C44_1 H44B_1 109.5 . . ?
C43_1 C44_1 H44C_1 109.5 . . ?
H44A_1 C44_1 H44C_1 109.5 . . ?
H44B_1 C44_1 H44C_1 109.5 . . ?

loop_
_geom_torsion_atom_site_label_1
_geom_torsion_atom_site_label_2
_geom_torsion_atom_site_label_3
_geom_torsion_atom_site_label_4
_geom_torsion
_geom_torsion_site_symmetry_1
_geom_torsion_site_symmetry_2
_geom_torsion_site_symmetry_3
_geom_torsion_site_symmetry_4
_geom_torsion_publ_flag
C14_1 S1_1 C2_1 C3_1 147.88(10) . . . . ?
C14_1 S1_1 C2_1 C7_1 -37.16(11) . . . . ?
C7_1 C2_1 C3_1 C4_1 -4.12(19) . . . . ?
S1_1 C2_1 C3_1 C4_1 170.74(10) . . . . ?
C2_1 C3_1 C4_1 C5_1 -1.60(18) . . . . ?
C2_1 C3_1 C4_1 C15_1 178.65(11) . . . . ?
C3_1 C4_1 C5_1 C6_1 4.50(18) . . . . ?
C15_1 C4_1 C5_1 C6_1 -175.76(12) . . . . ?
C4_1 C5_1 C6_1 C7_1 -1.8(2) . . . . ?
C5_1 C6_1 C7_1 N8_1 177.95(12) . . . . ?
C5_1 C6_1 C7_1 C2_1 -3.87(18) . . . . ?
C3_1 C2_1 C7_1 C6_1 6.73(17) . . . . ?
S1_1 C2_1 C7_1 C6_1 -168.07(9) . . . . ?
C3_1 C2_1 C7_1 N8_1 -175.04(11) . . . . ?
S1_1 C2_1 C7_1 N8_1 10.16(16) . . . . ?
C6_1 C7_1 N8_1 C9_1 -152.81(12) . . . . ?
C2_1 C7_1 N8_1 C9_1 29.09(17) . . . . ?
C6_1 C7_1 N8_1 C39_1 7.57(17) . . . . ?
C2_1 C7_1 N8_1 C39_1 -170.53(11) . . . . ?
C7_1 N8_1 C9_1 C14_1 -31.02(17) . . . . ?
C39_1 N8_1 C9_1 C14_1 168.43(11) . . . . ?
C7_1 N8_1 C9_1 C10_1 150.25(12) . . . . ?
C39_1 N8_1 C9_1 C10_1 -10.30(17) . . . . ?
C14_1 C9_1 C10_1 C11_1 0.37(18) . . . . ?
N8_1 C9_1 C10_1 C11_1 179.15(12) . . . . ?
C9_1 C10_1 C11_1 C12_1 1.5(2) . . . . ?
C10_1 C11_1 C12_1 C13_1 -1.46(18) . . . . ?
C10_1 C11_1 C12_1 C27_1 179.64(12) . . . . ?
C11_1 C12_1 C13_1 C14_1 -0.39(18) . . . . ?
C27_1 C12_1 C13_1 C14_1 178.56(11) . . . . ?
C12_1 C13_1 C14_1 C9_1 2.29(19) . . . . ?
C12_1 C13_1 C14_1 S1_1 -172.17(10) . . . . ?
C10_1 C9_1 C14_1 C13_1 -2.23(18) . . . . ?
N8_1 C9_1 C14_1 C13_1 178.98(11) . . . . ?
C10_1 C9_1 C14_1 S1_1 172.13(9) . . . . ?
N8_1 C9_1 C14_1 S1_1 -6.67(16) . . . . ?
C2_1 S1_1 C14_1 C13_1 -150.00(10) . . . . ?
C2_1 S1_1 C14_1 C9_1 35.43(11) . . . . ?
C5_1 C4_1 C15_1 C20_1 -162.25(12) . . . . ?
C3_1 C4_1 C15_1 C20_1 17.47(18) . . . . ?
C5_1 C4_1 C15_1 C16_1 19.58(19) . . . . ?
C3_1 C4_1 C15_1 C16_1 -160.70(12) . . . . ?
C20_1 C15_1 C16_1 C17_1 0.28(19) . . . . ?
C4_1 C15_1 C16_1 C17_1 178.54(12) . . . . ?
C15_1 C16_1 C17_1 C18_1 -0.9(2) . . . . ?
C16_1 C17_1 C18_1 C19_1 0.82(19) . . . . ?
C16_1 C17_1 C18_1 C21_1 -177.40(12) . . . . ?
C17_1 C18_1 C19_1 C20_1 -0.09(19) . . . . ?
C21_1 C18_1 C19_1 C20_1 178.18(12) . . . . ?
C18_1 C19_1 C20_1 C15_1 -0.6(2) . . . . ?
C16_1 C15_1 C20_1 C19_1 0.46(19) . . . . ?
C4_1 C15_1 C20_1 C19_1 -177.79(12) . . . . ?
C17_1 C18_1 C21_1 C26_1 148.36(13) . . . . ?
C19_1 C18_1 C21_1 C26_1 -29.81(19) . . . . ?
C17_1 C18_1 C21_1 C22_1 -32.82(19) . . . . ?
C19_1 C18_1 C21_1 C22_1 149.00(13) . . . . ?
C26_1 C21_1 C22_1 N23_1 -1.0(2) . . . . ?
C18_1 C21_1 C22_1 N23_1 -179.91(13) . . . . ?
C21_1 C22_1 N23_1 C24_1 0.6(2) . . . . ?
C22_1 N23_1 C24_1 C25_1 0.5(2) . . . . ?
N23_1 C24_1 C25_1 C26_1 -1.1(2) . . . . ?
C24_1 C25_1 C26_1 C21_1 0.5(2) . . . . ?
C22_1 C21_1 C26_1 C25_1 0.44(19) . . . . ?
C18_1 C21_1 C26_1 C25_1 179.32(12) . . . . ?
C11_1 C12_1 C27_1 C28_1 -151.39(13) . . . . ?
C13_1 C12_1 C27_1 C28_1 29.73(18) . . . . ?
C11_1 C12_1 C27_1 C32_1 30.04(19) . . . . ?
C13_1 C12_1 C27_1 C32_1 -148.84(13) . . . . ?
C32_1 C27_1 C28_1 C29_1 1.99(19) . . . . ?
C12_1 C27_1 C28_1 C29_1 -176.65(11) . . . . ?
C27_1 C28_1 C29_1 C30_1 -0.82(19) . . . . ?
C28_1 C29_1 C30_1 C31_1 -0.80(18) . . . . ?
C28_1 C29_1 C30_1 C33_1 -179.86(11) . . . . ?
C29_1 C30_1 C31_1 C32_1 1.19(19) . . . . ?
C33_1 C30_1 C31_1 C32_1 -179.76(11) . . . . ?
C30_1 C31_1 C32_1 C27_1 0.0(2) . . . . ?
C28_1 C27_1 C32_1 C31_1 -1.60(19) . . . . ?
C12_1 C27_1 C32_1 C31_1 177.01(12) . . . . ?
C31_1 C30_1 C33_1 C38_1 -27.65(18) . . . . ?
C29_1 C30_1 C33_1 C38_1 151.37(12) . . . . ?
C31_1 C30_1 C33_1 C34_1 153.66(13) . . . . ?
C29_1 C30_1 C33_1 C34_1 -27.32(17) . . . . ?
C38_1 C33_1 C34_1 N35_1 -0.7(2) . . . . ?
C30_1 C33_1 C34_1 N35_1 178.11(13) . . . . ?
C33_1 C34_1 N35_1 C36_1 0.2(2) . . . . ?
C34_1 N35_1 C36_1 C37_1 0.3(2) . . . . ?
N35_1 C36_1 C37_1 C38_1 -0.2(2) . . . . ?
C36_1 C37_1 C38_1 C33_1 -0.26(19) . . . . ?
C34_1 C33_1 C38_1 C37_1 0.66(18) . . . . ?
C30_1 C33_1 C38_1 C37_1 -178.09(11) . . . . ?
C7_1 N8_1 C39_1 C40_1 -79.84(14) . . . . ?
C9_1 N8_1 C39_1 C40_1 81.18(14) . . . . ?
N8_1 C39_1 C40_1 C41_1 -179.45(11) . . . . ?
C39_1 C40_1 C41_1 C42_1 179.86(11) . . . . ?
C40_1 C41_1 C42_1 C43_1 -174.87(11) . . . . ?
C41_1 C42_1 C43_1 C44_1 -67.02(16) . . . . ?

_shelx_res_file                  
;

    sg6.res created by SHELXL-2014/7


TITL sol_a.res in C2/c
CELL  1.54178   30.2629    7.1123   28.0446    90.000    92.729    90.000
ZERR        8    0.0009    0.0002    0.0008     0.000     0.001     0.000
LATT   7
SYMM             - X ,              Y ,    0.50000 - Z
SFAC C H N S
UNIT 320 280 24 8
LIST 4 ! automatically inserted. Change 6 to 4 for CHECKCIF!!
TEMP  -173
L.S. 5
FMAP 2
PLAN -20
TEMP -173
SIZE 0.1 0.1 0.05
ACTA
CONF
BOND $H
WGHT    0.045500    4.335600
FVAR       0.32206
RESI 1 PPH
S1    4    0.553762    0.481642    0.292783    11.00000    0.01767    0.02159 =
         0.01738    0.00143    0.00095   -0.00453
C2    1    0.595352    0.554985    0.255083    11.00000    0.01525    0.02147 =
         0.01803    0.00649   -0.00197   -0.00088
C3    1    0.605231    0.440987    0.217010    11.00000    0.01776    0.01941 =
         0.01940    0.00484   -0.00297   -0.00061
AFIX  43
H3    2    0.592685    0.318660    0.214885    11.00000   -1.20000
AFIX   0
C4    1    0.633202    0.500506    0.181455    11.00000    0.01640    0.02585 =
         0.01779    0.00547   -0.00253   -0.00056
C5    1    0.649588    0.683677    0.186113    11.00000    0.01773    0.03022 =
         0.01879    0.00664   -0.00027   -0.00325
AFIX  43
H5    2    0.666899    0.733042    0.161654    11.00000   -1.20000
AFIX   0
C6    1    0.641462    0.795932    0.225195    11.00000    0.01951    0.02302 =
         0.02201    0.00569   -0.00222   -0.00498
AFIX  43
H6    2    0.654015    0.918272    0.227172    11.00000   -1.20000
AFIX   0
C7    1    0.615148    0.733174    0.261885    11.00000    0.01651    0.02084 =
         0.01897    0.00446   -0.00251    0.00076
N8    3    0.607295    0.840489    0.302743    11.00000    0.01986    0.01751 =
         0.02169    0.00339    0.00129   -0.00215
C9    1    0.597761    0.752517    0.346406    11.00000    0.01510    0.01965 =
         0.02132    0.00345    0.00113    0.00133
C10   1    0.609120    0.833523    0.390954    11.00000    0.01991    0.01917 =
         0.02607   -0.00052    0.00263   -0.00378
AFIX  43
H10   2    0.624114    0.950896    0.392235    11.00000   -1.20000
AFIX   0
C11   1    0.598841    0.745202    0.433241    11.00000    0.02131    0.02194 =
         0.02037   -0.00188    0.00068   -0.00188
AFIX  43
H11   2    0.606368    0.805198    0.462785    11.00000   -1.20000
AFIX   0
C12   1    0.577775    0.570897    0.433423    11.00000    0.01595    0.01910 =
         0.02108    0.00085    0.00073    0.00073
C13   1    0.566370    0.489751    0.389009    11.00000    0.01630    0.01684 =
         0.02102    0.00145    0.00121   -0.00038
AFIX  43
H13   2    0.552138    0.370673    0.387809    11.00000   -1.20000
AFIX   0
C14   1    0.575456    0.579886    0.346842    11.00000    0.01469    0.01984 =
         0.01920    0.00043   -0.00004    0.00078
C15   1    0.644114    0.374261    0.141498    11.00000    0.01825    0.02690 =
         0.01680    0.00599   -0.00244    0.00017
C16   1    0.681174    0.406736    0.114338    11.00000    0.02093    0.02530 =
         0.02333    0.00585    0.00055   -0.00408
AFIX  43
H16   2    0.699239    0.513460    0.121247    11.00000   -1.20000
AFIX   0
C17   1    0.692040    0.287134    0.077752    11.00000    0.02041    0.02948 =
         0.02099    0.00673    0.00505   -0.00057
AFIX  43
H17   2    0.717097    0.314492    0.059807    11.00000   -1.20000
AFIX   0
C18   1    0.666894    0.127216    0.066740    11.00000    0.01884    0.02841 =
         0.01689    0.00595   -0.00154    0.00119
C19   1    0.629922    0.094054    0.093766    11.00000    0.01994    0.03015 =
         0.02060    0.00177   -0.00093   -0.00491
AFIX  43
H19   2    0.612113   -0.013632    0.087088    11.00000   -1.20000
AFIX   0
C20   1    0.618801    0.214625    0.129929    11.00000    0.01854    0.03459 =
         0.01883    0.00251    0.00181   -0.00556
AFIX  43
H20   2    0.593350    0.188486    0.147356    11.00000   -1.20000
AFIX   0
C21   1    0.678922   -0.007326    0.029050    11.00000    0.01614    0.03134 =
         0.01950    0.00398   -0.00192    0.00150
C22   1    0.699666    0.052136   -0.012034    11.00000    0.02421    0.03238 =
         0.02330    0.00387    0.00308    0.00180
AFIX  43
H22   2    0.705858    0.182469   -0.014943    11.00000   -1.20000
AFIX   0
N23   3    0.711379   -0.060892   -0.047411    11.00000    0.03279    0.03887 =
         0.02406    0.00188    0.00656    0.00360
C24   1    0.702027   -0.244183   -0.042858    11.00000    0.03066    0.03754 =
         0.02557   -0.00229    0.00228    0.00469
AFIX  43
H24   2    0.710240   -0.327533   -0.067382    11.00000   -1.20000
AFIX   0
C25   1    0.681053   -0.318164   -0.004325    11.00000    0.02815    0.03057 =
         0.03002    0.00016    0.00062    0.00208
AFIX  43
H25   2    0.674643   -0.448734   -0.002845    11.00000   -1.20000
AFIX   0
C26   1    0.669558   -0.198847    0.032035    11.00000    0.02348    0.03187 =
         0.02384    0.00389    0.00235    0.00007
AFIX  43
H26   2    0.655347   -0.247188    0.058920    11.00000   -1.20000
AFIX   0
C27   1    0.566513    0.471875    0.477765    11.00000    0.01559    0.01923 =
         0.01948   -0.00006   -0.00144   -0.00076
C28   1    0.564280    0.275347    0.478802    11.00000    0.02162    0.01940 =
         0.01622   -0.00235   -0.00029    0.00160
AFIX  43
H28   2    0.571584    0.205614    0.451378    11.00000   -1.20000
AFIX   0
C29   1    0.551637    0.180969    0.519016    11.00000    0.02307    0.01614 =
         0.01933   -0.00074   -0.00130    0.00066
AFIX  43
H29   2    0.550071    0.047576    0.518468    11.00000   -1.20000
AFIX   0
C30   1    0.541057    0.277187    0.560630    11.00000    0.01456    0.01899 =
         0.01856   -0.00072   -0.00203    0.00080
C31   1    0.544382    0.473546    0.559990    11.00000    0.02077    0.01917 =
         0.01906   -0.00337    0.00161   -0.00056
AFIX  43
H31   2    0.538013    0.543103    0.587756    11.00000   -1.20000
AFIX   0
C32   1    0.556808    0.568186    0.519544    11.00000    0.02322    0.01615 =
         0.02324   -0.00153    0.00115   -0.00212
AFIX  43
H32   2    0.558784    0.701476    0.520183    11.00000   -1.20000
AFIX   0
C33   1    0.527668    0.173481    0.603419    11.00000    0.01418    0.01874 =
         0.01811   -0.00175    0.00021    0.00143
C34   1    0.507398   -0.002360    0.599383    11.00000    0.03032    0.02353 =
         0.01747   -0.00306    0.00006   -0.00735
AFIX  43
H34   2    0.501703   -0.051141    0.568159    11.00000   -1.20000
AFIX   0
N35   3    0.495391   -0.107337    0.636075    11.00000    0.03934    0.02568 =
         0.02162   -0.00148    0.00353   -0.01192
C36   1    0.503442   -0.037046    0.679937    11.00000    0.02464    0.02751 =
         0.01892    0.00197    0.00291   -0.00376
AFIX  43
H36   2    0.495289   -0.109583    0.706571    11.00000   -1.20000
AFIX   0
C37   1    0.522993    0.135513    0.688228    11.00000    0.02071    0.02975 =
         0.01673   -0.00401    0.00095   -0.00416
AFIX  43
H37   2    0.528049    0.180673    0.719898    11.00000   -1.20000
AFIX   0
C38   1    0.535173    0.242244    0.649634    11.00000    0.02053    0.02199 =
         0.02123   -0.00462    0.00121   -0.00449
AFIX  43
H38   2    0.548587    0.361817    0.654666    11.00000   -1.20000
AFIX   0
C39   1    0.622832    1.036110    0.304679    11.00000    0.02117    0.01666 =
         0.02487    0.00438    0.00158   -0.00044
AFIX  23
H39A  2    0.605529    1.105085    0.328128    11.00000   -1.20000
H39B  2    0.616419    1.094491    0.273057    11.00000   -1.20000
AFIX   0
C40   1    0.672160    1.062592    0.318108    11.00000    0.02040    0.01817 =
         0.02439    0.00266    0.00163    0.00016
AFIX  23
H40A  2    0.679077    1.005533    0.349787    11.00000   -1.20000
H40B  2    0.689949    0.997037    0.294484    11.00000   -1.20000
AFIX   0
C41   1    0.684681    1.270615    0.319547    11.00000    0.02029    0.01947 =
         0.02734    0.00093   -0.00028    0.00024
AFIX  23
H41A  2    0.666793    1.336105    0.343093    11.00000   -1.20000
H41B  2    0.677784    1.327477    0.287841    11.00000   -1.20000
AFIX   0
C42   1    0.733757    1.298233    0.333021    11.00000    0.01979    0.02290 =
         0.02271   -0.00124   -0.00055    0.00063
AFIX  23
H42A  2    0.740940    1.229728    0.363129    11.00000   -1.20000
H42B  2    0.751302    1.241058    0.307880    11.00000   -1.20000
AFIX   0
C43   1    0.747952    1.503106    0.339491    11.00000    0.02361    0.02668 =
         0.03154   -0.00468   -0.00157   -0.00214
AFIX  23
H43A  2    0.729040    1.563118    0.362993    11.00000   -1.20000
H43B  2    0.778825    1.506349    0.352828    11.00000   -1.20000
AFIX   0
C44   1    0.745112    1.616293    0.293950    11.00000    0.03146    0.02949 =
         0.04241    0.00431    0.00065   -0.00391
AFIX 137
H44A  2    0.762297    1.553920    0.269777    11.00000   -1.50000
H44B  2    0.757063    1.742486    0.300128    11.00000   -1.50000
H44C  2    0.714131    1.625996    0.282362    11.00000   -1.50000
RESI 0
AFIX   0
HKLF 4

REM  sol_a.res in C2/c
REM R1 =  0.0313 for    4809 Fo > 4sig(Fo)  and  0.0348 for all    5298 data
REM    398 parameters refined using      0 restraints

END

WGHT      0.0455      4.3356

REM Highest difference peak  0.241,  deepest hole -0.278,  1-sigma level  0.037
Q1    1   0.7226  1.6430  0.3541  11.00000  0.05    0.24
Q2    1   0.5621  0.5602  0.3252  11.00000  0.05    0.21
Q3    1   0.6368  0.4438  0.1603  11.00000  0.05    0.19
Q4    1   0.5615  0.3765  0.4776  11.00000  0.05    0.19
Q5    1   0.5238  0.2125  0.6249  11.00000  0.05    0.19
Q6    1   0.5713  0.5206  0.5013  11.00000  0.05    0.19
Q7    1   0.6266  0.4600  0.2034  11.00000  0.05    0.18
Q8    1   0.5766  0.6864  0.3473  11.00000  0.05    0.18
Q9    1   0.6028  0.6463  0.2593  11.00000  0.05    0.18
Q10   1   0.6468  1.0505  0.3134  11.00000  0.05    0.17
Q11   1   0.5477  0.3597  0.5624  11.00000  0.05    0.17
Q12   1   0.5236  0.0802  0.6028  11.00000  0.05    0.17
Q13   1   0.6145  0.4946  0.1923  11.00000  0.05    0.17
Q14   1   0.6767  1.1674  0.3216  11.00000  0.05    0.17
Q15   1   0.5492  0.2373  0.5442  11.00000  0.05    0.17
Q16   1   0.7515  1.5036  0.3095  11.00000  0.05    0.17
Q17   1   0.5395  0.2095  0.5873  11.00000  0.05    0.17
Q18   1   0.7106  1.2849  0.3281  11.00000  0.05    0.16
Q19   1   0.6702  0.3583  0.1360  11.00000  0.05    0.16
Q20   1   0.6324  0.5823  0.1795  11.00000  0.05    0.16
;
_shelx_res_checksum              33215
####################################################################### 
# 
# This file contains crystal structure data downloaded from the 
# Cambridge Structural Database (CSD) hosted by the Cambridge 
# Crystallographic Data Centre (CCDC).
# 
# Full information about CCDC data access policies and citation 
# guidelines are available at http://www.ccdc.cam.ac.uk/access/V1 
# 
# Audit and citation data items may have been added by the CCDC. 
# Please retain this information to preserve the provenance of 
# this file and to allow appropriate attribution of the data. 
# 
#######################################################################

data_sg88y_8_sq
_database_code_depnum_ccdc_archive 'CCDC 2114031'
loop_
_audit_author_name
_audit_author_address
'Julian Jacob Holstein'
;TU Dortmund University
Germany
;
_audit_update_record             
;
2021-10-05 deposited with the CCDC.	2022-08-24 downloaded from the CCDC.
;
_audit_creation_method           
;
FinalCif by Daniel Kratzert, Freiburg 2019,
https://github.com/dkratzert/FinalCif
;
_shelx_SHELXL_version_number     2014/7
_chemical_name_systematic        ?
_chemical_name_common            ?
_chemical_formula_sum            'C401 H382 N24 O46 Pd4 S30'
_chemical_formula_moiety         ?
_chemical_formula_weight         7660.68
_chemical_melting_point          ?
_chemical_absolute_configuration ?
_space_group_crystal_system      triclinic
_space_group_IT_number           2
_space_group_name_H-M_alt        'P -1'
_space_group_name_Hall           '-P 1'
_shelx_space_group_comment       
;
The symmetry employed for this shelxl refinement is uniquely defined
by the following loop, which should always be used as a source of
symmetry information in preference to the above space-group names.
They are only intended as comments.
;

loop_
_space_group_symop_operation_xyz
'x, y, z'
'-x, -y, -z'

_cell_length_a                   25.695(5)
_cell_length_b                   29.288(6)
_cell_length_c                   31.703(6)
_cell_angle_alpha                99.01(3)
_cell_angle_beta                 104.56(3)
_cell_angle_gamma                93.98(3)
_cell_volume                     22659(9)
_cell_formula_units_Z            2
_cell_measurement_temperature    80(2)
_cell_measurement_reflns_used    112436
_cell_measurement_theta_min      0.654
_cell_measurement_theta_max      26.985
_exptl_crystal_description       plate
_exptl_crystal_colour            yellow
_exptl_crystal_recrystallization_method 
'Slow diffusion of 1,4 dioxane into DMSO solution of complex.'
_exptl_crystal_density_meas      ?
_exptl_crystal_density_method    ?
_exptl_crystal_density_diffrn    1.123
_exptl_crystal_F_000             7976
_exptl_crystal_size_max          0.250
_exptl_crystal_size_mid          0.250
_exptl_crystal_size_min          0.001
_exptl_absorpt_coefficient_mu    0.322
_exptl_absorpt_correction_type   none
_exptl_absorpt_correction_T_min  ?
_exptl_absorpt_correction_T_max  ?
_exptl_absorpt_process_details   ?
_exptl_absorpt_special_details   ?
_shelx_estimated_absorpt_T_min   0.924
_shelx_estimated_absorpt_T_max   1.000
_exptl_transmission_factor_min   ?
_exptl_transmission_factor_max   ?
_exptl_special_details           ?
_diffrn_ambient_temperature      80(2)
_diffrn_ambient_environment      ?
_diffrn_radiation_type           synchrotron
_diffrn_radiation_wavelength     0.6888
_diffrn_radiation_monochromator  
'double crystal monochromator (Si-111 and Si-113 reflections)'
_olex2_diffrn_ambient_temperature_device ?
_diffrn_radiation_probe          ?
_diffrn_source                   'P11@PETRA III, DESY, Hamburg, Germany'
_diffrn_source_type              ?
_diffrn_source_voltage           ?
_diffrn_source_current           ?
_diffrn_detector                 ?
_diffrn_detector_type            ?
_diffrn_detector_area_resol_mean ?
_diffrn_measurement_device       ?
_diffrn_measurement_device_type  
;
Pilatus 6M fast, High Precision 1-Axis Goniostat with Sta\"ubli sample changing
robot
;
_diffrn_measurement_method       '360\deg \p scan'
_diffrn_measurement_specimen_support ?
_diffrn_reflns_number            333794
_diffrn_reflns_av_unetI/netI     0.0525
_diffrn_reflns_av_R_equivalents  0.0543
_diffrn_reflns_theta_min         0.654
_diffrn_reflns_theta_max         26.985
_diffrn_reflns_theta_full        24.411
_diffrn_reflns_limit_h_min       -33
_diffrn_reflns_limit_h_max       33
_diffrn_reflns_limit_k_min       -38
_diffrn_reflns_limit_k_max       38
_diffrn_reflns_limit_l_min       -41
_diffrn_reflns_limit_l_max       40
_diffrn_measured_fraction_theta_max 0.918
_diffrn_measured_fraction_theta_full 0.933
_diffrn_reflns_Laue_measured_fraction_max 0.918
_diffrn_reflns_Laue_measured_fraction_full 0.933
_diffrn_reflns_point_group_measured_fraction_max 0.918
_diffrn_reflns_point_group_measured_fraction_full 0.933
_reflns_number_total             99649
_reflns_number_gt                64869
_reflns_threshold_expression     'I > 2\s(I)'
_reflns_Friedel_coverage         0.000
_reflns_Friedel_fraction_max     .
_reflns_Friedel_fraction_full    .
_reflns_special_details          
;
 Reflections were merged by SHELXL according to the crystal
 class for the calculation of statistics and refinement.
 
 Structure factors included contributions from the .fab file.
 
 _reflns_Friedel_fraction is defined as the number of unique
 Friedel pairs measured divided by the number that would be
 possible theoretically, ignoring centric projections and
 systematic absences.
;
_computing_data_collection       'costum designed P11 GUI'
_computing_cell_refinement       'XDS (Kabsch, 2010)'
_computing_data_reduction        'XDS (Kabsch, 2010)'
_computing_structure_solution    'SHELXT (G. Sheldrick)'
_computing_structure_refinement  'SHELXL-2014/7 (Sheldrick, 2014)'
_computing_molecular_graphics    ?
_computing_publication_material  ?
_refine_special_details          SQUEEZE
_refine_ls_structure_factor_coef Fsqd
_refine_ls_matrix_type           full
_refine_ls_weighting_scheme      calc
_refine_ls_weighting_details     
'w=1/[\s^2^(Fo^2^)+(0.2000P)^2^-0.0400P] where P=(Fo^2^+2Fc^2^)/3'
_atom_sites_solution_primary     direct
_atom_sites_solution_secondary   ?
_atom_sites_solution_hydrogens   geom
_refine_ls_hydrogen_treatment    constr
_refine_ls_number_reflns         99649
_refine_ls_number_parameters     4833
_refine_ls_number_restraints     12500
_refine_ls_R_factor_all          0.1275
_refine_ls_R_factor_gt           0.1010
_refine_ls_wR_factor_ref         0.3427
_refine_ls_wR_factor_gt          0.3164
_refine_ls_goodness_of_fit_ref   1.288
_refine_ls_restrained_S_all      1.332
_refine_ls_shift/su_max          0.007
_refine_ls_shift/su_mean         0.000
_refine_diff_density_max         3.292
_refine_diff_density_min         -1.619
_refine_diff_density_rms         0.135
_refine_ls_extinction_method     none
_refine_ls_extinction_coef       .

loop_
_atom_type_symbol
_atom_type_description
_atom_type_scat_dispersion_real
_atom_type_scat_dispersion_imag
_atom_type_scat_source
C C 0.0032 0.0016 'International Tables Vol C Tables 4.2.6.8 and 6.1.1.4'
H H 0.0000 0.0000 'International Tables Vol C Tables 4.2.6.8 and 6.1.1.4'
N N 0.0061 0.0032 'International Tables Vol C Tables 4.2.6.8 and 6.1.1.4'
O O 0.0106 0.0058 'International Tables Vol C Tables 4.2.6.8 and 6.1.1.4'
S S 0.1202 0.1179 'International Tables Vol C Tables 4.2.6.8 and 6.1.1.4'
Pd Pd -1.0621 0.9682 'International Tables Vol C Tables 4.2.6.8 and 6.1.1.4'

_geom_special_details            
;
 All esds (except the esd in the dihedral angle between two l.s. planes)
 are estimated using the full covariance matrix.  The cell esds are taken
 into account individually in the estimation of esds in distances, angles
 and torsion angles; correlations between esds in cell parameters are only
 used when they are defined by crystal symmetry.  An approximate (isotropic)
 treatment of cell esds is used for estimating esds involving l.s. planes.
;
_vrf_PLAT029_sg88y_8_sq          
;
PROBLEM: _diffrn_measured_fraction_theta_full value Low .      0.933 Why?  
RESPONSE: To achieve the highest possible resolution, the measurement has been
performed at the macromolecular beamline P11@DESY, which is equipped single
axis goniometer. Based on the given orientation of the crystal in the loop it
was not possible to reach higher completeness in triclinic spacegroup P-1 in a
single 360\^A\% phi scan.  
;
_vrf_PLAT260_sg88y_8_sq          
;
PROBLEM: Large Average Ueq of Residue Including     S2_28      0.305 Check 
RESPONSE: Structural flexibility in this supramolecular assembly is quite
high, especially for highly volatile and co-crystallized Dimethsulfoxide 
solvent molecule (DMSO) in residue 28. 
Great care has therefore been taken during
structural modelling and the final model was verified using the experimentally
observed electron density, which supports the constructed model including
this highly flexible solvent residue. 
;
_vrf_PLAT993_sg88y_8_sq          
;
PROBLEM: No .bodd Include File with BEDE & LONE records .          ! Note  
RESPONSE: The low quality and diffraction power and of this supramolecular
crystal does not allow for the experimental observation of hydrogen atoms or
aspherical electron deformation. Therefore the IAM scattering factors are
considered to be sufficient in this structure refinement.
;

loop_
_atom_site_label
_atom_site_type_symbol
_atom_site_fract_x
_atom_site_fract_y
_atom_site_fract_z
_atom_site_U_iso_or_equiv
_atom_site_adp_type
_atom_site_occupancy
_atom_site_site_symmetry_order
_atom_site_calc_flag
_atom_site_refinement_flags_posn
_atom_site_refinement_flags_adp
_atom_site_refinement_flags_occupancy
_atom_site_disorder_assembly
_atom_site_disorder_group
Pd1_1 Pd 1.27402(2) 1.24044(2) 0.94556(2) 0.04348(9) Uani 1 1 d . . . . .
Pd2_1 Pd 0.72468(2) 0.75900(2) 0.55265(2) 0.04416(9) Uani 1 1 d . . . . .
Pd3_2 Pd 0.27290(2) 0.54075(2) 0.03078(2) 0.04182(9) Uani 1 1 d . . . . .
Pd4_2 Pd -0.27681(2) 0.45942(2) -0.53834(2) 0.04084(9) Uani 1 1 d . . . . .
S1_3 S 1.18838(7) 0.92400(5) 0.65188(5) 0.0769(4) Uani 1 1 d D U . . .
N8_3 N 1.23073(18) 0.93751(18) 0.57450(16) 0.0871(16) Uani 1 1 d D U . . .
N23_3 N 1.31822(13) 1.23808(11) 0.90100(11) 0.0461(7) Uani 1 1 d D U . . .
N35_3 N 0.76857(14) 0.75928(12) 0.50821(11) 0.0486(8) Uani 1 1 d D U . . .
C2_3 C 1.2265(2) 0.97435(17) 0.64777(16) 0.0749(15) Uani 1 1 d D U . . .
C3_3 C 1.2382(2) 1.01288(17) 0.68202(16) 0.0710(14) Uani 1 1 d D U . . .
H3_3 H 1.2223 1.0128 0.7060 0.085 Uiso 1 1 calc R U . . .
C4_3 C 1.2730(2) 1.05145(17) 0.68161(16) 0.0743(15) Uani 1 1 d D U . . .
C5_3 C 1.2931(2) 1.0512(2) 0.64500(16) 0.0778(16) Uani 1 1 d D U . . .
H5_3 H 1.3171 1.0770 0.6440 0.093 Uiso 1 1 calc R U . . .
C6_3 C 1.2792(2) 1.01427(19) 0.60987(17) 0.0776(16) Uani 1 1 d D U . . .
H6_3 H 1.2927 1.0157 0.5848 0.093 Uiso 1 1 calc R U . . .
C7_3 C 1.2459(2) 0.97519(18) 0.61054(15) 0.0745(15) Uani 1 1 d D U . . .
C9_3 C 1.17716(18) 0.91585(18) 0.56288(15) 0.0721(14) Uani 1 1 d D U . . .
C10_3 C 1.14799(19) 0.9005(2) 0.51916(16) 0.0739(15) Uani 1 1 d D U . . .
H10_3 H 1.1644 0.9050 0.4962 0.089 Uiso 1 1 calc R U . . .
C11_3 C 1.0955(2) 0.87875(19) 0.50802(17) 0.0721(14) Uani 1 1 d D U . . .
H11_3 H 1.0769 0.8680 0.4777 0.086 Uiso 1 1 calc R U . . .
C12_3 C 1.06967(17) 0.87249(16) 0.54048(15) 0.0620(12) Uani 1 1 d D U . . .
C13_3 C 1.09780(17) 0.88854(17) 0.58487(15) 0.0628(12) Uani 1 1 d D U . . .
H13_3 H 1.0806 0.8855 0.6077 0.075 Uiso 1 1 calc R U . . .
C14_3 C 1.15129(18) 0.90899(17) 0.59556(14) 0.0669(13) Uani 1 1 d D U . . .
C15_3 C 1.2874(2) 1.09129(16) 0.71900(15) 0.0685(13) Uani 1 1 d D U . . .
C16_3 C 1.2507(2) 1.10498(18) 0.74202(16) 0.0691(14) Uani 1 1 d D U . . .
H16_3 H 1.2153 1.0888 0.7334 0.083 Uiso 1 1 calc R U . . .
C17_3 C 1.26423(19) 1.14200(17) 0.77786(16) 0.0652(13) Uani 1 1 d D U . . .
H17_3 H 1.2377 1.1512 0.7926 0.078 Uiso 1 1 calc R U . . .
C18_3 C 1.31637(17) 1.16558(15) 0.79214(13) 0.0557(10) Uani 1 1 d D U . . .
C19_3 C 1.3535(2) 1.15119(18) 0.76904(17) 0.0741(15) Uani 1 1 d D U . . .
H19_3 H 1.3896 1.1661 0.7783 0.089 Uiso 1 1 calc R U . . .
C20_3 C 1.3385(2) 1.1154(2) 0.73268(18) 0.0823(18) Uani 1 1 d D U . . .
H20_3 H 1.3642 1.1073 0.7167 0.099 Uiso 1 1 calc R U . . .
C21_3 C 1.33323(16) 1.20197(14) 0.83260(12) 0.0509(9) Uani 1 1 d D U . . .
C22_3 C 1.30294(16) 1.20681(14) 0.86287(13) 0.0492(9) Uani 1 1 d D U . . .
H22_3 H 1.2698 1.1873 0.8566 0.059 Uiso 1 1 calc R U . . .
C24_3 C 1.36494(16) 1.26549(14) 0.91060(14) 0.0496(9) Uani 1 1 d D U . . .
H24_3 H 1.3759 1.2872 0.9376 0.060 Uiso 1 1 calc R U . . .
C25_3 C 1.39748(17) 1.26283(15) 0.88196(14) 0.0534(10) Uani 1 1 d D U . . .
H25_3 H 1.4307 1.2825 0.8893 0.064 Uiso 1 1 calc R U . . .
C26_3 C 1.38170(17) 1.23150(15) 0.84257(14) 0.0543(10) Uani 1 1 d D U . . .
H26_3 H 1.4035 1.2299 0.8223 0.065 Uiso 1 1 calc R U . . .
C27_3 C 1.01380(17) 0.84848(16) 0.52862(15) 0.0617(12) Uani 1 1 d D U . . .
C28_3 C 0.97545(18) 0.86499(16) 0.54979(16) 0.0640(12) Uani 1 1 d D U . . .
H28_3 H 0.9857 0.8916 0.5727 0.077 Uiso 1 1 calc R U . . .
C29_3 C 0.92323(18) 0.84367(15) 0.53831(15) 0.0560(11) Uani 1 1 d D U . . .
H29_3 H 0.8980 0.8554 0.5534 0.067 Uiso 1 1 calc R U . . .
C30_3 C 0.90727(16) 0.80476(14) 0.50456(13) 0.0530(10) Uani 1 1 d D U . . .
C31_3 C 0.94529(17) 0.78789(16) 0.48412(16) 0.0600(11) Uani 1 1 d D U . . .
H31_3 H 0.9352 0.7609 0.4617 0.072 Uiso 1 1 calc R U . . .
C32_3 C 0.99742(18) 0.80921(16) 0.49547(15) 0.0601(11) Uani 1 1 d D U . . .
H32_3 H 1.0226 0.7970 0.4805 0.072 Uiso 1 1 calc R U . . .
C33_3 C 0.85061(15) 0.78172(13) 0.49025(13) 0.0502(9) Uani 1 1 d D U . . .
C34_3 C 0.81945(16) 0.78076(14) 0.52001(13) 0.0472(9) Uani 1 1 d D U . . .
H34_3 H 0.8346 0.7958 0.5499 0.057 Uiso 1 1 calc R U . . .
C36_3 C 0.74632(18) 0.73801(15) 0.46612(13) 0.0538(10) Uani 1 1 d D U . . .
H36_3 H 0.7102 0.7232 0.4578 0.065 Uiso 1 1 calc R U . . .
C37_3 C 0.77523(18) 0.73732(17) 0.43454(14) 0.0588(11) Uani 1 1 d D U . . .
H37_3 H 0.7592 0.7220 0.4049 0.071 Uiso 1 1 calc R U . . .
C38_3 C 0.82757(17) 0.75916(15) 0.44677(13) 0.0543(10) Uani 1 1 d D U . . .
H38_3 H 0.8479 0.7588 0.4255 0.065 Uiso 1 1 calc R U . . .
C39_3 C 1.2633(2) 0.9321(3) 0.5431(2) 0.110(2) Uani 1 1 d D U . . .
H39A_3 H 1.2620 0.9598 0.5287 0.132 Uiso 1 1 calc R U . . .
H39B_3 H 1.2466 0.9047 0.5198 0.132 Uiso 1 1 calc R U . . .
C40_3 C 1.3211(3) 0.9260(3) 0.5621(3) 0.124(3) Uani 1 1 d D U . . .
H40A_3l H 1.3229 0.8992 0.5778 0.149 Uiso 0.460(6) 1 calc R U P A 12
H40B_3l H 1.3388 0.9541 0.5842 0.149 Uiso 0.460(6) 1 calc R U P A 12
H40C_3m H 1.3365 0.9486 0.5900 0.149 Uiso 0.540(6) 1 calc R U P A 13
H40D_3m H 1.3425 0.9313 0.5410 0.149 Uiso 0.540(6) 1 calc R U P A 13
C41_3l C 1.3519(9) 0.9180(9) 0.5272(8) 0.170(6) Uani 0.460(6) 1 d D U P A 12
H41A_3l H 1.3706 0.9488 0.5271 0.203 Uiso 0.460(6) 1 calc R U P A 12
H41B_3l H 1.3243 0.9093 0.4984 0.203 Uiso 0.460(6) 1 calc R U P A 12
C42_3l C 1.3934(9) 0.8838(9) 0.5267(8) 0.179(6) Uani 0.460(6) 1 d D U P A 12
H42A_3l H 1.3753 0.8535 0.5285 0.215 Uiso 0.460(6) 1 calc R U P A 12
H42B_3l H 1.4220 0.8936 0.5548 0.215 Uiso 0.460(6) 1 calc R U P A 12
C43_3l C 1.4244(4) 0.8733(3) 0.4881(4) 0.070(3) Uani 0.460(6) 1 d D U P A 12
H43A_3l H 1.4330 0.9023 0.4776 0.084 Uiso 0.460(6) 1 calc R U P A 12
H43B_3l H 1.4585 0.8601 0.4994 0.084 Uiso 0.460(6) 1 calc R U P A 12
C44_3l C 1.3901(7) 0.8424(7) 0.4548(7) 0.151(7) Uani 0.460(6) 1 d D U P A 12
H44A_3l H 1.4070 0.8348 0.4305 0.226 Uiso 0.460(6) 1 calc R U P A 12
H44B_3l H 1.3819 0.8140 0.4658 0.226 Uiso 0.460(6) 1 calc R U P A 12
H44C_3l H 1.3565 0.8559 0.4441 0.226 Uiso 0.460(6) 1 calc R U P A 12
C41_3m C 1.3228(6) 0.8756(5) 0.5711(6) 0.131(4) Uani 0.540(6) 1 d D U P A 13
H41C_3m H 1.3055 0.8716 0.5951 0.157 Uiso 0.540(6) 1 calc R U P A 13
H41D_3m H 1.3032 0.8532 0.5441 0.157 Uiso 0.540(6) 1 calc R U P A 13
C42_3m C 1.3808(6) 0.8676(5) 0.5844(7) 0.148(5) Uani 0.540(6) 1 d D U P A 13
H42C_3m H 1.3992 0.8874 0.6134 0.177 Uiso 0.540(6) 1 calc R U P A 13
H42D_3m H 1.3991 0.8756 0.5622 0.177 Uiso 0.540(6) 1 calc R U P A 13
C43_3m C 1.3833(8) 0.8159(5) 0.5878(8) 0.170(6) Uani 0.540(6) 1 d D U P A 13
H43C_3m H 1.3617 0.8080 0.6080 0.204 Uiso 0.540(6) 1 calc R U P A 13
H43D_3m H 1.3660 0.7969 0.5581 0.204 Uiso 0.540(6) 1 calc R U P A 13
C44_3m C 1.4367(9) 0.8028(7) 0.6032(9) 0.199(9) Uani 0.540(6) 1 d D U P A 13
H44D_3m H 1.4342 0.7695 0.6042 0.298 Uiso 0.540(6) 1 calc R U P A 13
H44E_3m H 1.4582 0.8094 0.5829 0.298 Uiso 0.540(6) 1 calc R U P A 13
H44F_3m H 1.4539 0.8206 0.6329 0.298 Uiso 0.540(6) 1 calc R U P A 13
S1_4 S 1.06676(5) 0.85425(4) 0.87234(6) 0.0694(3) Uani 1 1 d D U . . .
N8_4 N 1.13792(16) 0.78304(13) 0.90312(13) 0.0606(9) Uani 1 1 d D U . . .
N23_4 N 1.31355(14) 1.19048(12) 0.97157(12) 0.0507(8) Uani 1 1 d D U . . .
N35_4 N 0.76404(14) 0.70808(12) 0.57721(11) 0.0473(7) Uani 1 1 d D U . . .
C2_4 C 1.13724(17) 0.86420(14) 0.89506(17) 0.0616(11) Uani 1 1 d D U . . .
C3_4 C 1.16371(18) 0.90848(15) 0.90032(18) 0.0670(12) Uani 1 1 d D U . . .
H3_4 H 1.1440 0.9321 0.8889 0.080 Uiso 1 1 calc R U . . .
C4_4 C 1.21846(18) 0.91902(14) 0.92191(18) 0.0673(12) Uani 1 1 d D U . . .
C5_4 C 1.2467(2) 0.88246(14) 0.93568(17) 0.0614(11) Uani 1 1 d D U . . .
H5_4 H 1.2844 0.8885 0.9497 0.074 Uiso 1 1 calc R U . . .
C6_4 C 1.22107(18) 0.83758(14) 0.92936(16) 0.0591(11) Uani 1 1 d D U . . .
H6_4 H 1.2414 0.8134 0.9387 0.071 Uiso 1 1 calc R U . . .
C7_4 C 1.16573(17) 0.82800(13) 0.90937(16) 0.0583(10) Uani 1 1 d D U . . .
C9_4 C 1.09876(17) 0.76673(14) 0.86352(15) 0.0572(10) Uani 1 1 d D U . . .
C10_4 C 1.09163(18) 0.72091(14) 0.84146(15) 0.0559(10) Uani 1 1 d D U . . .
H10_4 H 1.1153 0.6997 0.8531 0.067 Uiso 1 1 calc R U . . .
C11_4 C 1.05081(18) 0.70550(16) 0.80298(15) 0.0581(10) Uani 1 1 d D U . . .
H11_4 H 1.0464 0.6737 0.7892 0.070 Uiso 1 1 calc R U . . .
C12_4 C 1.01579(17) 0.73570(15) 0.78379(14) 0.0605(11) Uani 1 1 d D U . . .
C13_4 C 1.02449(17) 0.78239(15) 0.80482(15) 0.0586(10) Uani 1 1 d D U . . .
H13_4 H 1.0030 0.8042 0.7918 0.070 Uiso 1 1 calc R U . . .
C14_4 C 1.06418(17) 0.79726(14) 0.84459(15) 0.0609(11) Uani 1 1 d D U . . .
C15_4 C 1.24514(19) 0.96729(14) 0.93210(19) 0.0686(13) Uani 1 1 d D U . . .
C16_4 C 1.2989(2) 0.97881(18) 0.9561(3) 0.107(2) Uani 1 1 d D U . . .
H16_4 H 1.3201 0.9545 0.9637 0.128 Uiso 1 1 calc R U . . .
C17_4 C 1.3227(2) 1.02424(16) 0.9691(3) 0.103(2) Uani 1 1 d D U . . .
H17_4 H 1.3597 1.0304 0.9852 0.123 Uiso 1 1 calc R U . . .
C18_4 C 1.29383(19) 1.06090(14) 0.95936(18) 0.0692(13) Uani 1 1 d D U . . .
C19_4 C 1.2408(2) 1.04952(17) 0.9333(2) 0.096(2) Uani 1 1 d D U . . .
H19_4 H 1.2201 1.0737 0.9246 0.116 Uiso 1 1 calc R U . . .
C20_4 C 1.2175(3) 1.00398(16) 0.9199(2) 0.095(2) Uani 1 1 d D U . . .
H20_4 H 1.1814 0.9977 0.9017 0.114 Uiso 1 1 calc R U . . .
C21_4 C 1.31789(18) 1.11015(14) 0.97588(16) 0.0630(12) Uani 1 1 d D U . . .
C22_4 C 1.29463(17) 1.14582(13) 0.95717(15) 0.0520(9) Uani 1 1 d D U . . .
H22_4 H 1.2634 1.1381 0.9327 0.062 Uiso 1 1 calc R U . . .
C24_4 C 1.3573(2) 1.20198(17) 1.00622(17) 0.0687(13) Uani 1 1 d D U . . .
H24_4 H 1.3707 1.2339 1.0168 0.082 Uiso 1 1 calc R U . . .
C25_4 C 1.3833(2) 1.16881(18) 1.0269(2) 0.091(2) Uani 1 1 d D U . . .
H25_4 H 1.4141 1.1777 1.0516 0.109 Uiso 1 1 calc R U . . .
C26_4 C 1.3641(2) 1.12204(17) 1.0110(2) 0.090(2) Uani 1 1 d D U . . .
H26_4 H 1.3824 1.0985 1.0241 0.108 Uiso 1 1 calc R U . . .
C27_4 C 0.97023(17) 0.71999(16) 0.74381(15) 0.0606(11) Uani 1 1 d D U . . .
C28_4 C 0.95596(19) 0.74802(18) 0.71216(16) 0.0680(13) Uani 1 1 d D U . . .
H28_4 H 0.9776 0.7767 0.7157 0.082 Uiso 1 1 calc R U . . .
C29_4 C 0.91194(19) 0.73610(18) 0.67610(17) 0.0696(13) Uani 1 1 d D U . . .
H29_4 H 0.9030 0.7568 0.6558 0.084 Uiso 1 1 calc R U . . .
C30_4 C 0.88078(17) 0.69416(15) 0.66939(14) 0.0572(10) Uani 1 1 d D U . . .
C31_4 C 0.89324(19) 0.66454(17) 0.70010(16) 0.0640(12) Uani 1 1 d D U . . .
H31_4 H 0.8716 0.6357 0.6957 0.077 Uiso 1 1 calc R U . . .
C32_4 C 0.93718(19) 0.67724(17) 0.73694(17) 0.0674(12) Uani 1 1 d D U . . .
H32_4 H 0.9453 0.6571 0.7579 0.081 Uiso 1 1 calc R U . . .
C33_4 C 0.83370(16) 0.68207(14) 0.63063(13) 0.0515(9) Uani 1 1 d D U . . .
C34_4 C 0.80629(17) 0.71685(14) 0.61290(13) 0.0510(9) Uani 1 1 d D U . . .
H34_4 H 0.8182 0.7483 0.6268 0.061 Uiso 1 1 calc R U . . .
C36_4 C 0.74718(18) 0.66350(14) 0.55698(15) 0.0525(10) Uani 1 1 d D U . . .
H36_4 H 0.7176 0.6572 0.5312 0.063 Uiso 1 1 calc R U . . .
C37_4 C 0.77164(17) 0.62710(15) 0.57275(15) 0.0538(10) Uani 1 1 d D U . . .
H37_4 H 0.7590 0.5960 0.5582 0.065 Uiso 1 1 calc R U . . .
C38_4 C 0.81503(17) 0.63633(15) 0.61016(15) 0.0576(10) Uani 1 1 d D U . . .
H38_4 H 0.8320 0.6115 0.6218 0.069 Uiso 1 1 calc R U . . .
C39_4 C 1.1621(2) 0.75070(16) 0.93095(16) 0.0616(11) Uani 1 1 d D U . . .
H39A_4 H 1.1987 0.7466 0.9272 0.074 Uiso 1 1 calc R U . . .
H39B_4 H 1.1400 0.7200 0.9209 0.074 Uiso 1 1 calc R U . . .
C40_4 C 1.1667(3) 0.7671(2) 0.98025(19) 0.0852(16) Uani 1 1 d D U . . .
H40A_4 H 1.1853 0.7992 0.9898 0.102 Uiso 1 1 calc R U . . .
H40B_4 H 1.1300 0.7675 0.9848 0.102 Uiso 1 1 calc R U . . .
C41_4 C 1.1973(3) 0.7358(3) 1.0080(2) 0.0893(17) Uani 1 1 d D U . . .
H41A_4 H 1.1831 0.7033 0.9937 0.107 Uiso 1 1 calc R U . . .
H41B_4 H 1.2356 0.7403 1.0071 0.107 Uiso 1 1 calc R U . . .
C42_4 C 1.1967(6) 0.7411(4) 1.0549(3) 0.151(3) Uani 1 1 d D U . . .
H42A_4 H 1.1701 0.7157 1.0564 0.182 Uiso 1 1 calc R U . . .
H42B_4 H 1.2325 0.7340 1.0712 0.182 Uiso 1 1 calc R U . . .
C43_4 C 1.1859(7) 0.7816(4) 1.0807(4) 0.177(4) Uani 1 1 d D U . . .
H43A_4 H 1.2150 0.8066 1.0830 0.213 Uiso 1 1 calc R U . . .
H43B_4 H 1.1518 0.7911 1.0637 0.213 Uiso 1 1 calc R U . . .
C44_4 C 1.1814(7) 0.7807(5) 1.1220(4) 0.196(5) Uani 1 1 d D U . . .
H44A_4 H 1.1740 0.8113 1.1351 0.294 Uiso 1 1 calc R U . . .
H44B_4 H 1.1517 0.7572 1.1208 0.294 Uiso 1 1 calc R U . . .
H44C_4 H 1.2153 0.7728 1.1402 0.294 Uiso 1 1 calc R U . . .
S1_5 S 0.81379(9) 1.07532(6) 0.84664(6) 0.0982(6) Uani 1 1 d D U . . .
N23_5 N 1.23089(14) 1.24207(12) 0.99065(11) 0.0491(8) Uani 1 1 d D U . . .
N35_5 N 0.68071(14) 0.76128(11) 0.59687(11) 0.0479(8) Uani 1 1 d D U . . .
C2_5 C 0.8496(2) 1.09220(19) 0.90325(16) 0.0829(16) Uani 1 1 d D U . . .
C3_5 C 0.9024(2) 1.11334(19) 0.91483(17) 0.0800(16) Uani 1 1 d D U . . .
H3_5 H 0.9201 1.1162 0.8923 0.096 Uiso 1 1 calc R U . . .
C4_5 C 0.92984(19) 1.13046(18) 0.95879(16) 0.0758(15) Uani 1 1 d D U . . .
C5_5 C 0.9024(2) 1.1248(2) 0.99040(19) 0.0857(18) Uani 1 1 d D U . . .
H5_5 H 0.9199 1.1365 1.0207 0.103 Uiso 1 1 calc R U . . .
C6_5 C 0.8503(2) 1.1025(2) 0.97901(18) 0.092(2) Uani 1 1 d D U . . .
H6_5 H 0.8332 1.0987 1.0017 0.110 Uiso 1 1 calc R U . . .
C7_5 C 0.8227(2) 1.0857(2) 0.93540(17) 0.0859(17) Uani 1 1 d D U . . .
C9_5 C 0.7563(2) 1.0242(2) 0.88813(17) 0.0940(19) Uani 1 1 d D U . . .
C10_5 C 0.7235(3) 0.9854(2) 0.8889(2) 0.103(2) Uani 1 1 d D U . . .
H10_5 H 0.7104 0.9840 0.9142 0.123 Uiso 1 1 calc R U . . .
C11_5 C 0.7093(3) 0.9487(2) 0.85418(18) 0.100(2) Uani 1 1 d D U . . .
H11_5 H 0.6848 0.9233 0.8552 0.120 Uiso 1 1 calc R U . . .
C12_5 C 0.7300(2) 0.94776(18) 0.81738(16) 0.0802(17) Uani 1 1 d D U . . .
C13_5 C 0.7653(2) 0.98629(18) 0.81720(17) 0.0825(17) Uani 1 1 d D U . . .
H13_5 H 0.7816 0.9862 0.7934 0.099 Uiso 1 1 calc R U . . .
C14_5 C 0.7769(2) 1.02448(19) 0.85109(17) 0.0886(18) Uani 1 1 d D U . . .
C15_5 C 0.98527(19) 1.15447(17) 0.97097(17) 0.0716(14) Uani 1 1 d D U . . .
C16_5 C 1.0239(2) 1.13841(18) 0.95001(18) 0.0720(14) Uani 1 1 d D U . . .
H16_5 H 1.0136 1.1122 0.9267 0.086 Uiso 1 1 calc R U . . .
C17_5 C 1.0763(2) 1.15925(16) 0.96198(16) 0.0643(12) Uani 1 1 d D U . . .
H17_5 H 1.1016 1.1470 0.9473 0.077 Uiso 1 1 calc R U . . .
C18_5 C 1.09273(17) 1.19852(15) 0.99574(15) 0.0600(11) Uani 1 1 d D U . . .
C19_5 C 1.05452(19) 1.21515(18) 1.01656(18) 0.0698(13) Uani 1 1 d D U . . .
H19_5 H 1.0648 1.2417 1.0395 0.084 Uiso 1 1 calc R U . . .
C20_5 C 1.0020(2) 1.19391(18) 1.00467(18) 0.0724(14) Uani 1 1 d D U . . .
H20_5 H 0.9768 1.2061 1.0195 0.087 Uiso 1 1 calc R U . . .
C21_5 C 1.14906(16) 1.22159(14) 1.00955(13) 0.0539(10) Uani 1 1 d D U . . .
C22_5 C 1.17986(17) 1.22111(14) 0.97956(13) 0.0499(9) Uani 1 1 d D U . . .
H22_5 H 1.1644 1.2054 0.9500 0.060 Uiso 1 1 calc R U . . .
C24_5 C 1.25391(18) 1.26482(15) 1.03218(13) 0.0531(10) Uani 1 1 d D U . . .
H24_5 H 1.2900 1.2795 1.0397 0.064 Uiso 1 1 calc R U . . .
C25_5 C 1.22562(18) 1.26695(16) 1.06383(14) 0.0579(10) Uani 1 1 d D U . . .
H25_5 H 1.2420 1.2831 1.0932 0.069 Uiso 1 1 calc R U . . .
C26_5 C 1.17275(19) 1.24530(15) 1.05260(14) 0.0584(10) Uani 1 1 d D U . . .
H26_5 H 1.1529 1.2467 1.0742 0.070 Uiso 1 1 calc R U . . .
C27_5 C 0.7154(2) 0.90745(18) 0.78063(17) 0.0790(16) Uani 1 1 d D U . . .
C28_5 C 0.7491(2) 0.8962(2) 0.75351(18) 0.0801(16) Uani 1 1 d D U . . .
H28_5 H 0.7833 0.9140 0.7597 0.096 Uiso 1 1 calc R U . . .
C29_5 C 0.7344(2) 0.8601(2) 0.71800(19) 0.0816(17) Uani 1 1 d D U . . .
H29_5 H 0.7592 0.8531 0.7008 0.098 Uiso 1 1 calc R U . . .
C30_5 C 0.68449(18) 0.83375(16) 0.70648(14) 0.0623(12) Uani 1 1 d D U . . .
C31_5 C 0.6502(3) 0.8452(2) 0.7330(2) 0.101(2) Uani 1 1 d D U . . .
H31_5 H 0.6154 0.8282 0.7261 0.121 Uiso 1 1 calc R U . . .
C32_5 C 0.6656(3) 0.8809(2) 0.7696(2) 0.104(2) Uani 1 1 d D U . . .
H32_5 H 0.6414 0.8873 0.7874 0.125 Uiso 1 1 calc R U . . .
C33_5 C 0.66627(17) 0.79768(14) 0.66577(13) 0.0547(10) Uani 1 1 d D U . . .
C34_5 C 0.69738(17) 0.79146(14) 0.63549(13) 0.0502(9) Uani 1 1 d D U . . .
H34_5 H 0.7317 0.8093 0.6424 0.060 Uiso 1 1 calc R U . . .
C36_5 C 0.63180(18) 0.73618(15) 0.58656(16) 0.0593(11) Uani 1 1 d D U . . .
H36_5 H 0.6193 0.7159 0.5587 0.071 Uiso 1 1 calc R U . . .
C37_5 C 0.59946(19) 0.73919(16) 0.61533(16) 0.0633(12) Uani 1 1 d D U . . .
H37_5 H 0.5656 0.7205 0.6078 0.076 Uiso 1 1 calc R U . . .
C38_5 C 0.61691(19) 0.76985(16) 0.65527(16) 0.0654(12) Uani 1 1 d D U . . .
H38_5 H 0.5952 0.7720 0.6756 0.078 Uiso 1 1 calc R U . . .
N8_5j N 0.7699(5) 1.0622(5) 0.9233(5) 0.109(4) Uani 0.275(14) 1 d D U P B 10
C39_5j C 0.7359(10) 1.0751(15) 0.9524(11) 0.129(5) Uani 0.275(14) 1 d D U P B
10
H39A_5j H 0.7379 1.1095 0.9580 0.155 Uiso 0.275(14) 1 calc R U P B 10
H39B_5j H 0.7521 1.0657 0.9811 0.155 Uiso 0.275(14) 1 calc R U P B 10
C40_5j C 0.6774(10) 1.0563(17) 0.9381(12) 0.145(6) Uani 0.275(14) 1 d D U P B
10
H40A_5j H 0.6740 1.0221 0.9289 0.173 Uiso 0.275(14) 1 calc R U P B 10
H40B_5j H 0.6588 1.0696 0.9123 0.173 Uiso 0.275(14) 1 calc R U P B 10
C41_5j C 0.6502(13) 1.0681(16) 0.9756(12) 0.166(12) Uani 0.275(14) 1 d D U P B
10
H41A_5j H 0.6119 1.0553 0.9652 0.249 Uiso 0.275(14) 1 calc R U P B 10
H41B_5j H 0.6682 1.0545 1.0010 0.249 Uiso 0.275(14) 1 calc R U P B 10
H41C_5j H 0.6529 1.1020 0.9844 0.249 Uiso 0.275(14) 1 calc R U P B 10
N8_5k N 0.7700(3) 1.0622(3) 0.9232(3) 0.108(3) Uani 0.725(14) 1 d D U P B 11
C39_5k C 0.7369(4) 1.0673(6) 0.9546(4) 0.129(4) Uani 0.725(14) 1 d D U P B 11
H39C_5k H 0.7548 1.0924 0.9799 0.155 Uiso 0.725(14) 1 calc R U P B 11
H39D_5k H 0.7338 1.0380 0.9662 0.155 Uiso 0.725(14) 1 calc R U P B 11
C40_5k C 0.6803(5) 1.0787(6) 0.9327(6) 0.148(4) Uani 0.725(14) 1 d D U P B 11
H40C_5k H 0.6566 1.0755 0.9526 0.177 Uiso 0.725(14) 1 calc R U P B 11
H40D_5k H 0.6647 1.0565 0.9047 0.177 Uiso 0.725(14) 1 calc R U P B 11
C41_5k C 0.6829(8) 1.1285(6) 0.9233(7) 0.203(7) Uani 0.725(14) 1 d D U P B 11
H41D_5k H 0.6464 1.1353 0.9093 0.304 Uiso 0.725(14) 1 calc R U P B 11
H41E_5k H 0.6979 1.1505 0.9511 0.304 Uiso 0.725(14) 1 calc R U P B 11
H41F_5k H 0.7060 1.1315 0.9033 0.304 Uiso 0.725(14) 1 calc R U P B 11
S1_6 S 0.93028(5) 1.14413(4) 0.63053(4) 0.0563(3) Uani 1 1 d D U . . .
N8_6 N 0.86056(14) 1.21501(11) 0.59687(11) 0.0507(8) Uani 1 1 d D U . . .
N23_6 N 1.23501(13) 1.29205(11) 0.92195(10) 0.0434(7) Uani 1 1 d D U . . .
N35_6 N 0.68448(14) 0.80867(12) 0.52655(12) 0.0515(8) Uani 1 1 d D U . . .
C2_6 C 0.93353(15) 1.20193(13) 0.65690(13) 0.0484(9) Uani 1 1 d D U . . .
C3_6 C 0.97326(15) 1.21755(14) 0.69623(13) 0.0490(9) Uani 1 1 d D U . . .
H3_6 H 0.9947 1.1960 0.7099 0.059 Uiso 1 1 calc R U . . .
C4_6 C 0.98210(15) 1.26441(14) 0.71593(13) 0.0500(9) Uani 1 1 d D U . . .
C5_6 C 0.94851(16) 1.29482(15) 0.69576(14) 0.0517(9) Uani 1 1 d D U . . .
H5_6 H 0.9540 1.3269 0.7086 0.062 Uiso 1 1 calc R U . . .
C6_6 C 0.90739(16) 1.27904(13) 0.65740(13) 0.0484(9) Uani 1 1 d D U . . .
H6_6 H 0.8839 1.3000 0.6450 0.058 Uiso 1 1 calc R U . . .
C7_6 C 0.90022(15) 1.23217(13) 0.63677(12) 0.0465(9) Uani 1 1 d D U . . .
C9_6 C 0.83194(15) 1.17044(12) 0.59160(13) 0.0468(9) Uani 1 1 d D U . . .
C10_6 C 0.77685(16) 1.16087(13) 0.57121(14) 0.0511(10) Uani 1 1 d D U . . .
H10_6 H 0.7566 1.1850 0.5616 0.061 Uiso 1 1 calc R U . . .
C11_6 C 0.75128(17) 1.11604(13) 0.56493(14) 0.0531(10) Uani 1 1 d D U . . .
H11_6 H 0.7136 1.1102 0.5506 0.064 Uiso 1 1 calc R U . . .
C12_6 C 0.77838(16) 1.07975(13) 0.57868(15) 0.0556(10) Uani 1 1 d D U . . .
C13_6 C 0.83311(17) 1.09032(14) 0.60231(15) 0.0558(10) Uani 1 1 d D U . . .
H13_6 H 0.8521 1.0670 0.6152 0.067 Uiso 1 1 calc R U . . .
C14_6 C 0.85959(15) 1.13437(13) 0.60703(14) 0.0519(9) Uani 1 1 d D U . . .
C15_6 C 1.02711(15) 1.28052(14) 0.75630(12) 0.0497(9) Uani 1 1 d D U . . .
C16_6 C 1.04113(17) 1.25124(15) 0.78712(13) 0.0548(10) Uani 1 1 d D U . . .
H16_6 H 1.0202 1.2220 0.7825 0.066 Uiso 1 1 calc R U . . .
C17_6 C 1.08451(17) 1.26376(15) 0.82403(13) 0.0528(10) Uani 1 1 d D U . . .
H17_6 H 1.0930 1.2433 0.8447 0.063 Uiso 1 1 calc R U . . .
C18_6 C 1.11609(15) 1.30666(13) 0.83108(12) 0.0489(9) Uani 1 1 d D U . . .
C19_6 C 1.10217(17) 1.33601(15) 0.80090(14) 0.0537(10) Uani 1 1 d D U . . .
H19_6 H 1.1230 1.3653 0.8056 0.064 Uiso 1 1 calc R U . . .
C20_6 C 1.05820(17) 1.32346(14) 0.76375(14) 0.0533(10) Uani 1 1 d D U . . .
H20_6 H 1.0493 1.3442 0.7434 0.064 Uiso 1 1 calc R U . . .
C21_6 C 1.16362(15) 1.31858(13) 0.87000(12) 0.0452(8) Uani 1 1 d D U . . .
C22_6 C 1.19186(15) 1.28355(13) 0.88636(13) 0.0461(9) Uani 1 1 d D U . . .
H22_6 H 1.1802 1.2523 0.8718 0.055 Uiso 1 1 calc R U . . .
C24_6 C 1.25247(16) 1.33597(13) 0.94277(13) 0.0464(9) Uani 1 1 d D U . . .
H24_6 H 1.2830 1.3420 0.9678 0.056 Uiso 1 1 calc R U . . .
C25_6 C 1.22624(16) 1.37270(14) 0.92799(13) 0.0489(9) Uani 1 1 d D U . . .
H25_6 H 1.2387 1.4037 0.9431 0.059 Uiso 1 1 calc R U . . .
C26_6 C 1.18204(15) 1.36416(13) 0.89138(13) 0.0473(9) Uani 1 1 d D U . . .
H26_6 H 1.1644 1.3892 0.8809 0.057 Uiso 1 1 calc R U . . .
C27_6 C 0.75190(17) 1.03146(13) 0.56851(16) 0.0598(11) Uani 1 1 d D U . . .
C28_6 C 0.7824(2) 0.99418(15) 0.5746(2) 0.0825(18) Uani 1 1 d D U . . .
H28_6 H 0.8201 1.0003 0.5887 0.099 Uiso 1 1 calc R U . . .
C29_6 C 0.7590(2) 0.94845(16) 0.5604(2) 0.0806(17) Uani 1 1 d D U . . .
H29_6 H 0.7809 0.9239 0.5652 0.097 Uiso 1 1 calc R U . . .
C30_6 C 0.70436(18) 0.93800(14) 0.53942(17) 0.0628(12) Uani 1 1 d D U . . .
C31_6 C 0.6735(2) 0.97469(16) 0.5351(2) 0.091(2) Uani 1 1 d D U . . .
H31_6 H 0.6357 0.9684 0.5218 0.109 Uiso 1 1 calc R U . . .
C32_6 C 0.6966(2) 1.02073(16) 0.5498(2) 0.092(2) Uani 1 1 d D U . . .
H32_6 H 0.6742 1.0451 0.5469 0.110 Uiso 1 1 calc R U . . .
C33_6 C 0.67941(17) 0.88929(14) 0.52278(16) 0.0617(12) Uani 1 1 d D U . . .
C34_6 C 0.70360(16) 0.85352(13) 0.54153(14) 0.0510(9) Uani 1 1 d D U . . .
H34_6 H 0.7349 0.8612 0.5659 0.061 Uiso 1 1 calc R U . . .
C36_6 C 0.6409(2) 0.79740(16) 0.49199(18) 0.0704(14) Uani 1 1 d D U . . .
H36_6 H 0.6279 0.7655 0.4812 0.084 Uiso 1 1 calc R U . . .
C37_6 C 0.6140(2) 0.83040(17) 0.4714(2) 0.091(2) Uani 1 1 d D U . . .
H37_6 H 0.5829 0.8216 0.4470 0.109 Uiso 1 1 calc R U . . .
C38_6 C 0.6340(2) 0.87729(16) 0.4874(2) 0.0833(18) Uani 1 1 d D U . . .
H38_6 H 0.6163 0.9008 0.4739 0.100 Uiso 1 1 calc R U . . .
C39_6 C 0.83728(18) 1.24604(14) 0.56711(13) 0.0502(9) Uani 1 1 d D U . . .
H39A_6 H 0.8594 1.2768 0.5762 0.060 Uiso 1 1 calc R U . . .
H39B_6 H 0.8003 1.2506 0.5695 0.060 Uiso 1 1 calc R U . . .
C40_6 C 0.8350(2) 1.22655(19) 0.51950(15) 0.0619(12) Uani 1 1 d D U . . .
H40A_6 H 0.8185 1.1938 0.5121 0.074 Uiso 1 1 calc R U . . .
H40B_6 H 0.8723 1.2270 0.5161 0.074 Uiso 1 1 calc R U . . .
C41_6 C 0.8023(2) 1.2543(2) 0.48732(17) 0.0753(14) Uani 1 1 d D U . . .
H41A_6n H 0.8212 1.2861 0.4926 0.090 Uiso 0.612(10) 1 calc R U P C 14
H41B_6n H 0.7665 1.2569 0.4932 0.090 Uiso 0.612(10) 1 calc R U P C 14
H41C_6o H 0.7636 1.2419 0.4800 0.090 Uiso 0.388(10) 1 calc R U P C 15
H41D_6o H 0.8058 1.2870 0.5025 0.090 Uiso 0.388(10) 1 calc R U P C 15
C42_6n C 0.7939(5) 1.2312(5) 0.4373(3) 0.088(3) Uani 0.612(10) 1 d D U P C 14
H42A_6n H 0.7700 1.2016 0.4314 0.106 Uiso 0.612(10) 1 calc R U P C 14
H42B_6n H 0.7745 1.2519 0.4185 0.106 Uiso 0.612(10) 1 calc R U P C 14
C43_6n C 0.8439(5) 1.2212(4) 0.4233(3) 0.088(3) Uani 0.612(10) 1 d D U P C 14
H43A_6n H 0.8337 1.2103 0.3908 0.105 Uiso 0.612(10) 1 calc R U P C 14
H43B_6n H 0.8592 1.1954 0.4373 0.105 Uiso 0.612(10) 1 calc R U P C 14
C44_6n C 0.8873(6) 1.2618(5) 0.4346(5) 0.129(5) Uani 0.612(10) 1 d D U P C 14
H44A_6n H 0.9184 1.2521 0.4243 0.193 Uiso 0.612(10) 1 calc R U P C 14
H44B_6n H 0.8731 1.2872 0.4202 0.193 Uiso 0.612(10) 1 calc R U P C 14
H44C_6n H 0.8987 1.2723 0.4668 0.193 Uiso 0.612(10) 1 calc R U P C 14
C42_6o C 0.8179(9) 1.2537(7) 0.4457(5) 0.093(4) Uani 0.388(10) 1 d D U P C 15
H42A_6o H 0.8572 1.2638 0.4529 0.112 Uiso 0.388(10) 1 calc R U P C 15
H42B_6o H 0.7986 1.2765 0.4296 0.112 Uiso 0.388(10) 1 calc R U P C 15
C43_6o C 0.8062(11) 1.2073(7) 0.4157(6) 0.114(5) Uani 0.388(10) 1 d D U P C 15
H43A_6o H 0.7668 1.1973 0.4053 0.137 Uiso 0.388(10) 1 calc R U P C 15
H43B_6o H 0.8245 1.1833 0.4306 0.137 Uiso 0.388(10) 1 calc R U P C 15
C44_6o C 0.8297(14) 1.2169(11) 0.3766(8) 0.156(9) Uani 0.388(10) 1 d D U P C 15
H44A_6o H 0.8240 1.1883 0.3546 0.234 Uiso 0.388(10) 1 calc R U P C 15
H44B_6o H 0.8112 1.2412 0.3628 0.234 Uiso 0.388(10) 1 calc R U P C 15
H44C_6o H 0.8685 1.2273 0.3879 0.234 Uiso 0.388(10) 1 calc R U P C 15
S1_7 S 0.12642(7) 0.67891(6) -0.31047(5) 0.0923(6) Uani 1 1 d D U . . .
N8_7 N 0.12157(15) 0.78381(13) -0.29399(12) 0.0602(10) Uani 1 1 d D U . . .
N23_7 N 0.30266(13) 0.60224(11) 0.02031(11) 0.0454(7) Uani 1 1 d D U . . .
N35_7 N -0.25266(13) 0.52295(12) -0.54892(11) 0.0474(8) Uani 1 1 d D U . . .
C2_7 C 0.15421(17) 0.71780(14) -0.26072(13) 0.0573(10) Uani 1 1 d D U . . .
C3_7 C 0.18203(18) 0.69927(16) -0.22528(13) 0.0591(11) Uani 1 1 d D U . . .
H3_7 H 0.1816 0.6665 -0.2279 0.071 Uiso 1 1 calc R U . . .
C4_7 C 0.21054(17) 0.72789(14) -0.18602(13) 0.0538(10) Uani 1 1 d D U . . .
C5_7 C 0.20907(18) 0.77591(14) -0.18328(14) 0.0561(10) Uani 1 1 d D U . . .
H5_7 H 0.2285 0.7963 -0.1568 0.067 Uiso 1 1 calc R U . . .
C6_7 C 0.17985(19) 0.79432(16) -0.21839(13) 0.0598(11) Uani 1 1 d D U . . .
H6_7 H 0.1793 0.8271 -0.2155 0.072 Uiso 1 1 calc R U . . .
C7_7 C 0.15115(17) 0.76545(14) -0.25812(13) 0.0563(10) Uani 1 1 d D U . . .
C9_7 C 0.07790(17) 0.75763(14) -0.32635(13) 0.0550(10) Uani 1 1 d D U . . .
C10_7 C 0.03754(19) 0.77801(17) -0.35253(16) 0.0700(14) Uani 1 1 d D U . . .
H10_7 H 0.0390 0.8110 -0.3479 0.084 Uiso 1 1 calc R U . . .
C11_7 C -0.00462(19) 0.75159(15) -0.38511(16) 0.0639(12) Uani 1 1 d D U . . .
H11_7 H -0.0304 0.7669 -0.4033 0.077 Uiso 1 1 calc R U . . .
C12_7 C -0.01031(14) 0.70322(13) -0.39195(12) 0.0457(8) Uani 1 1 d D U . . .
C13_7 C 0.02962(16) 0.68254(14) -0.36577(13) 0.0510(9) Uani 1 1 d D U . . .
H13_7 H 0.0268 0.6496 -0.3692 0.061 Uiso 1 1 calc R U . . .
C14_7 C 0.07363(17) 0.70893(14) -0.33475(13) 0.0544(10) Uani 1 1 d D U . . .
C15_7 C 0.23759(16) 0.70886(14) -0.14659(13) 0.0540(10) Uani 1 1 d D U . . .
C16_7 C 0.21690(18) 0.66626(14) -0.13899(14) 0.0568(11) Uani 1 1 d D U . . .
H16_7 H 0.1876 0.6480 -0.1610 0.068 Uiso 1 1 calc R U . . .
C17_7 C 0.23798(18) 0.65033(15) -0.10046(14) 0.0590(11) Uani 1 1 d D U . . .
H17_7 H 0.2227 0.6214 -0.0963 0.071 Uiso 1 1 calc R U . . .
C18_7 C 0.28149(16) 0.67574(13) -0.06719(13) 0.0507(9) Uani 1 1 d D U . . .
C19_7 C 0.30381(17) 0.71726(14) -0.07559(13) 0.0534(10) Uani 1 1 d D U . . .
H19_7 H 0.3343 0.7347 -0.0542 0.064 Uiso 1 1 calc R U . . .
C20_7 C 0.28234(17) 0.73337(16) -0.11449(14) 0.0580(11) Uani 1 1 d D U . . .
H20_7 H 0.2984 0.7616 -0.1193 0.070 Uiso 1 1 calc R U . . .
C21_7 C 0.30214(15) 0.66066(13) -0.02457(12) 0.0490(9) Uani 1 1 d D U . . .
C22_7 C 0.28481(16) 0.61685(13) -0.01789(12) 0.0468(9) Uani 1 1 d D U . . .
H22_7 H 0.2593 0.5966 -0.0415 0.056 Uiso 1 1 calc R U . . .
C24_7 C 0.33947(17) 0.62896(14) 0.05385(14) 0.0557(11) Uani 1 1 d D U . . .
H24_7 H 0.3528 0.6176 0.0806 0.067 Uiso 1 1 calc R U . . .
C25_7 C 0.3584(2) 0.67281(17) 0.05014(16) 0.0791(17) Uani 1 1 d D U . . .
H25_7 H 0.3841 0.6921 0.0744 0.095 Uiso 1 1 calc R U . . .
C26_7 C 0.3398(2) 0.68864(16) 0.01070(15) 0.0741(15) Uani 1 1 d D U . . .
H26_7 H 0.3530 0.7188 0.0078 0.089 Uiso 1 1 calc R U . . .
C27_7 C -0.05626(14) 0.67416(13) -0.42602(12) 0.0452(8) Uani 1 1 d D U . . .
C28_7 C -0.06283(16) 0.62597(14) -0.43126(14) 0.0517(9) Uani 1 1 d D U . . .
H28_7 H -0.0377 0.6110 -0.4121 0.062 Uiso 1 1 calc R U . . .
C29_7 C -0.10511(15) 0.59905(14) -0.46369(14) 0.0493(9) Uani 1 1 d D U . . .
H29_7 H -0.1080 0.5661 -0.4668 0.059 Uiso 1 1 calc R U . . .
C30_7 C -0.14360(14) 0.61992(13) -0.49191(12) 0.0458(8) Uani 1 1 d D U . . .
C31_7 C -0.13781(16) 0.66854(13) -0.48563(13) 0.0478(9) Uani 1 1 d D U . . .
H31_7 H -0.1634 0.6838 -0.5040 0.057 Uiso 1 1 calc R U . . .
C32_7 C -0.09543(15) 0.69479(14) -0.45311(13) 0.0498(9) Uani 1 1 d D U . . .
H32_7 H -0.0930 0.7278 -0.4492 0.060 Uiso 1 1 calc R U . . .
C33_7 C -0.18983(15) 0.59192(13) -0.52566(12) 0.0470(9) Uani 1 1 d D U . . .
C34_7 C -0.20983(15) 0.54905(13) -0.51963(13) 0.0460(9) Uani 1 1 d D U . . .
H34_7 H -0.1926 0.5376 -0.4938 0.055 Uiso 1 1 calc R U . . .
C36_7 C -0.2785(2) 0.53845(17) -0.58485(14) 0.0622(12) Uani 1 1 d D U . . .
H36_7 H -0.3087 0.5197 -0.6054 0.075 Uiso 1 1 calc R U . . .
C37_7 C -0.2618(2) 0.58176(18) -0.59276(15) 0.0767(16) Uani 1 1 d D U . . .
H37_7 H -0.2810 0.5930 -0.6181 0.092 Uiso 1 1 calc R U . . .
C38_7 C -0.21665(19) 0.60831(16) -0.56323(13) 0.0618(12) Uani 1 1 d D U . . .
H38_7 H -0.2041 0.6376 -0.5686 0.074 Uiso 1 1 calc R U . . .
C39_7 C 0.1281(2) 0.83425(16) -0.29119(16) 0.0663(12) Uani 1 1 d D U . . .
H39A_7 H 0.1188 0.8413 -0.3216 0.080 Uiso 1 1 calc R U . . .
H39B_7 H 0.1666 0.8461 -0.2771 0.080 Uiso 1 1 calc R U . . .
C40_7 C 0.0935(2) 0.85982(18) -0.26514(19) 0.0733(14) Uani 1 1 d D U . . .
H40A_7 H 0.0549 0.8516 -0.2814 0.088 Uiso 1 1 calc R U . . .
H40B_7 H 0.0991 0.8498 -0.2361 0.088 Uiso 1 1 calc R U . . .
C41_7 C 0.1075(3) 0.9119(2) -0.2580(2) 0.0879(17) Uani 1 1 d D U . . .
H41A_7 H 0.0815 0.9268 -0.2435 0.105 Uiso 1 1 calc R U . . .
H41B_7 H 0.1016 0.9211 -0.2875 0.105 Uiso 1 1 calc R U . . .
C42_7 C 0.1641(3) 0.9321(2) -0.2310(2) 0.0831(16) Uani 1 1 d D U . . .
H42A_7 H 0.1902 0.9214 -0.2475 0.100 Uiso 1 1 calc R U . . .
H42B_7 H 0.1724 0.9199 -0.2029 0.100 Uiso 1 1 calc R U . . .
C43_7 C 0.1715(3) 0.9849(2) -0.2204(3) 0.0944(19) Uani 1 1 d D U . . .
H43A_7 H 0.1605 0.9967 -0.2485 0.113 Uiso 1 1 calc R U . . .
H43B_7 H 0.1466 0.9952 -0.2024 0.113 Uiso 1 1 calc R U . . .
C44_7 C 0.2264(3) 1.0065(3) -0.1966(3) 0.113(3) Uani 1 1 d D U . . .
H44A_7 H 0.2269 1.0404 -0.1914 0.170 Uiso 1 1 calc R U . . .
H44B_7 H 0.2375 0.9960 -0.1681 0.170 Uiso 1 1 calc R U . . .
H44C_7 H 0.2514 0.9975 -0.2143 0.170 Uiso 1 1 calc R U . . .
S1_8 S -0.19048(4) 0.65991(4) -0.15462(3) 0.0473(2) Uani 1 1 d D U . . .
N8_8 N -0.14596(16) 0.74877(12) -0.17348(12) 0.0608(10) Uani 1 1 d D U . . .
N23_8 N -0.33315(12) 0.48722(11) -0.51160(10) 0.0416(7) Uani 1 1 d D U . . .
N35_8 N 0.21503(13) 0.57351(12) 0.05165(11) 0.0482(8) Uani 1 1 d D U . . .
C2_8 C -0.20392(16) 0.67645(13) -0.20731(12) 0.0480(9) Uani 1 1 d D U . . .
C3_8 C -0.23655(16) 0.64630(13) -0.24412(12) 0.0465(9) Uani 1 1 d D U . . .
H3_8 H -0.2486 0.6157 -0.2415 0.056 Uiso 1 1 calc R U . . .
C4_8 C -0.25164(16) 0.66054(13) -0.28471(12) 0.0490(9) Uani 1 1 d D U . . .
C5_8 C -0.23359(17) 0.70580(14) -0.28760(13) 0.0523(10) Uani 1 1 d D U . . .
H5_8 H -0.2457 0.7167 -0.3147 0.063 Uiso 1 1 calc R U . . .
C6_8 C -0.19835(18) 0.73495(14) -0.25165(13) 0.0547(10) Uani 1 1 d D U . . .
H6_8 H -0.1845 0.7647 -0.2550 0.066 Uiso 1 1 calc R U . . .
C7_8 C -0.18302(17) 0.72096(13) -0.21061(13) 0.0522(10) Uani 1 1 d D U . . .
C9_8 C -0.10677(16) 0.72645(13) -0.14657(13) 0.0512(9) Uani 1 1 d D U . . .
C10_8 C -0.05230(17) 0.74465(15) -0.13069(13) 0.0550(10) Uani 1 1 d D U . . .
H10_8 H -0.0405 0.7729 -0.1384 0.066 Uiso 1 1 calc R U . . .
C11_8 C -0.01580(17) 0.72242(14) -0.10417(13) 0.0534(10) Uani 1 1 d D U . . .
H11_8 H 0.0211 0.7353 -0.0945 0.064 Uiso 1 1 calc R U . . .
C12_8 C -0.03099(15) 0.68117(14) -0.09079(13) 0.0492(9) Uani 1 1 d D U . . .
C13_8 C -0.08534(15) 0.66211(13) -0.10766(12) 0.0467(9) Uani 1 1 d D U . . .
H13_8 H -0.0969 0.6336 -0.1003 0.056 Uiso 1 1 calc R U . . .
C14_8 C -0.12247(15) 0.68429(13) -0.13501(12) 0.0470(9) Uani 1 1 d D U . . .
C15_8 C -0.28202(15) 0.62686(13) -0.32569(12) 0.0465(9) Uani 1 1 d D U . . .
C16_8 C -0.26715(16) 0.58258(13) -0.33344(12) 0.0478(9) Uani 1 1 d D U . . .
H16_8 H -0.2401 0.5729 -0.3113 0.057 Uiso 1 1 calc R U . . .
C17_8 C -0.29090(16) 0.55180(14) -0.37299(12) 0.0471(9) Uani 1 1 d D U . . .
H17_8 H -0.2803 0.5214 -0.3775 0.057 Uiso 1 1 calc R U . . .
C18_8 C -0.33039(15) 0.56597(13) -0.40591(11) 0.0450(8) Uani 1 1 d D U . . .
C19_8 C -0.34652(15) 0.61037(14) -0.39726(12) 0.0465(9) Uani 1 1 d D U . . .
H19_8 H -0.3744 0.6201 -0.4188 0.056 Uiso 1 1 calc R U . . .
C20_8 C -0.32237(16) 0.64027(15) -0.35774(12) 0.0491(9) Uani 1 1 d D U . . .
H20_8 H -0.3336 0.6704 -0.3525 0.059 Uiso 1 1 calc R U . . .
C21_8 C -0.35184(14) 0.53564(13) -0.44948(11) 0.0429(8) Uani 1 1 d D U . . .
C22_8 C -0.31730(14) 0.51256(13) -0.47008(11) 0.0409(8) Uani 1 1 d D U . . .
H22_8 H -0.2803 0.5146 -0.4542 0.049 Uiso 1 1 calc R U . . .
C24_8 C -0.38580(15) 0.48349(14) -0.53407(13) 0.0461(9) Uani 1 1 d D U . . .
H24_8 H -0.3974 0.4658 -0.5632 0.055 Uiso 1 1 calc R U . . .
C25_8 C -0.42272(16) 0.50467(14) -0.51577(13) 0.0505(9) Uani 1 1 d D U . . .
H25_8 H -0.4597 0.5012 -0.5320 0.061 Uiso 1 1 calc R U . . .
C26_8 C -0.40621(15) 0.53118(14) -0.47339(13) 0.0504(9) Uani 1 1 d D U . . .
H26_8 H -0.4317 0.5462 -0.4607 0.060 Uiso 1 1 calc R U . . .
C27_8 C 0.00891(15) 0.65931(14) -0.06017(12) 0.0485(9) Uani 1 1 d D U . . .
C28_8 C 0.05851(16) 0.65060(15) -0.06898(14) 0.0539(10) Uani 1 1 d D U . . .
H28_8 H 0.0652 0.6567 -0.0958 0.065 Uiso 1 1 calc R U . . .
C29_8 C 0.09768(16) 0.63333(15) -0.03932(13) 0.0518(9) Uani 1 1 d D U . . .
H29_8 H 0.1308 0.6276 -0.0462 0.062 Uiso 1 1 calc R U . . .
C30_8 C 0.08983(15) 0.62413(15) 0.00039(12) 0.0520(9) Uani 1 1 d D U . . .
C31_8 C 0.03915(16) 0.63047(17) 0.00834(14) 0.0572(11) Uani 1 1 d D U . . .
H31_8 H 0.0320 0.6233 0.0347 0.069 Uiso 1 1 calc R U . . .
C32_8 C -0.00004(17) 0.64698(17) -0.02179(13) 0.0560(10) Uani 1 1 d D U . . .
H32_8 H -0.0344 0.6501 -0.0162 0.067 Uiso 1 1 calc R U . . .
C33_8 C 0.13350(15) 0.61011(15) 0.03439(12) 0.0508(9) Uani 1 1 d D U . . .
C34_8 C 0.17374(15) 0.58577(14) 0.02219(13) 0.0474(9) Uani 1 1 d D U . . .
H34_8 H 0.1717 0.5775 -0.0084 0.057 Uiso 1 1 calc R U . . .
C36_8 C 0.21916(19) 0.58496(18) 0.09560(13) 0.0592(11) Uani 1 1 d D U . . .
H36_8 H 0.2491 0.5770 0.1166 0.071 Uiso 1 1 calc R U . . .
C37_8 C 0.1800(2) 0.6081(2) 0.10993(15) 0.0686(13) Uani 1 1 d D U . . .
H37_8 H 0.1824 0.6152 0.1407 0.082 Uiso 1 1 calc R U . . .
C38_8 C 0.13729(19) 0.62100(19) 0.07952(13) 0.0629(12) Uani 1 1 d D U . . .
H38_8 H 0.1106 0.6373 0.0894 0.075 Uiso 1 1 calc R U . . .
C39_8 C -0.1328(2) 0.79775(15) -0.17393(18) 0.0751(15) Uani 1 1 d D U . . .
H39A_8 H -0.1201 0.8005 -0.2005 0.090 Uiso 1 1 calc R U . . .
H39B_8 H -0.1027 0.8110 -0.1476 0.090 Uiso 1 1 calc R U . . .
C40_8 C -0.1793(3) 0.8255(2) -0.1740(2) 0.103(2) Uani 1 1 d D U . . .
H40A_8 H -0.1692 0.8572 -0.1788 0.123 Uiso 1 1 calc R U . . .
H40B_8 H -0.2104 0.8109 -0.1991 0.123 Uiso 1 1 calc R U . . .
C41_8 C -0.1955(5) 0.8291(3) -0.1330(3) 0.133(3) Uani 1 1 d D U . . .
H41A_8 H -0.2142 0.7983 -0.1332 0.159 Uiso 1 1 calc R U . . .
H41B_8 H -0.1619 0.8339 -0.1086 0.159 Uiso 1 1 calc R U . . .
C42_8 C -0.2281(7) 0.8621(4) -0.1218(4) 0.182(4) Uani 1 1 d D U . . .
H42A_8 H -0.2635 0.8558 -0.1443 0.218 Uiso 1 1 calc R U . . .
H42B_8 H -0.2114 0.8930 -0.1235 0.218 Uiso 1 1 calc R U . . .
C43_8 C -0.2380(7) 0.8643(5) -0.0756(5) 0.180(5) Uani 1 1 d D U . . .
H43A_8 H -0.2729 0.8771 -0.0766 0.216 Uiso 1 1 calc R U . . .
H43B_8 H -0.2428 0.8319 -0.0705 0.216 Uiso 1 1 calc R U . . .
C44_8 C -0.1964(8) 0.8918(6) -0.0353(5) 0.220(6) Uani 1 1 d D U . . .
H44A_8 H -0.2087 0.8898 -0.0087 0.330 Uiso 1 1 calc R U . . .
H44B_8 H -0.1617 0.8791 -0.0325 0.330 Uiso 1 1 calc R U . . .
H44C_8 H -0.1920 0.9245 -0.0386 0.330 Uiso 1 1 calc R U . . .
S1_9 S -0.12944(5) 0.32477(5) -0.19564(4) 0.0674(4) Uani 1 1 d D U . . .
N8_9 N -0.12916(15) 0.21818(12) -0.21088(11) 0.0552(9) Uani 1 1 d D U . . .
N23_9 N 0.24338(13) 0.48034(11) 0.04426(10) 0.0447(7) Uani 1 1 d D U . . .
N35_9 N -0.30075(12) 0.39480(11) -0.53021(10) 0.0439(7) Uani 1 1 d D U . . .
C2_9 C -0.07925(15) 0.29322(13) -0.16981(12) 0.0471(9) Uani 1 1 d D U . . .
C3_9 C -0.03567(15) 0.31879(14) -0.13827(12) 0.0484(9) Uani 1 1 d D U . . .
H3_9 H -0.0322 0.3518 -0.1347 0.058 Uiso 1 1 calc R U . . .
C4_9 C 0.00367(15) 0.29729(13) -0.11135(12) 0.0474(9) Uani 1 1 d D U . . .
C5_9 C -0.00312(19) 0.24902(14) -0.11769(14) 0.0589(11) Uani 1 1 d D U . . .
H5_9 H 0.0221 0.2333 -0.0995 0.071 Uiso 1 1 calc R U . . .
C6_9 C -0.04659(18) 0.22328(15) -0.15058(14) 0.0613(12) Uani 1 1 d D U . . .
H6_9 H -0.0498 0.1903 -0.1546 0.074 Uiso 1 1 calc R U . . .
C7_9 C -0.08532(16) 0.24437(13) -0.17764(12) 0.0502(9) Uani 1 1 d D U . . .
C9_9 C -0.15780(16) 0.23722(13) -0.24676(12) 0.0513(9) Uani 1 1 d D U . . .
C10_9 C -0.18811(17) 0.20835(15) -0.28592(12) 0.0530(10) Uani 1 1 d D U . . .
H10_9 H -0.1893 0.1755 -0.2883 0.064 Uiso 1 1 calc R U . . .
C11_9 C -0.21637(17) 0.22700(14) -0.32122(13) 0.0525(10) Uani 1 1 d D U . . .
H11_9 H -0.2372 0.2066 -0.3472 0.063 Uiso 1 1 calc R U . . .
C12_9 C -0.21519(16) 0.27479(14) -0.31966(12) 0.0504(9) Uani 1 1 d D U . . .
C13_9 C -0.18518(17) 0.30375(15) -0.28058(13) 0.0537(10) Uani 1 1 d D U . . .
H13_9 H -0.1831 0.3366 -0.2785 0.064 Uiso 1 1 calc R U . . .
C14_9 C -0.15831(16) 0.28479(13) -0.24469(12) 0.0524(10) Uani 1 1 d D U . . .
C15_9 C 0.04939(15) 0.32632(13) -0.07735(12) 0.0463(9) Uani 1 1 d D U . . .
C16_9 C 0.08941(15) 0.30626(14) -0.05029(12) 0.0463(9) Uani 1 1 d D U . . .
H16_9 H 0.0878 0.2733 -0.0542 0.056 Uiso 1 1 calc R U . . .
C17_9 C 0.13153(16) 0.33325(13) -0.01782(12) 0.0459(9) Uani 1 1 d D U . . .
H17_9 H 0.1579 0.3186 0.0005 0.055 Uiso 1 1 calc R U . . .
C18_9 C 0.13548(15) 0.38165(13) -0.01187(12) 0.0445(8) Uani 1 1 d D U . . .
C19_9 C 0.09634(15) 0.40224(14) -0.03969(13) 0.0482(9) Uani 1 1 d D U . . .
H19_9 H 0.0985 0.4352 -0.0366 0.058 Uiso 1 1 calc R U . . .
C20_9 C 0.05457(16) 0.37472(13) -0.07167(13) 0.0498(9) Uani 1 1 d D U . . .
H20_9 H 0.0285 0.3893 -0.0904 0.060 Uiso 1 1 calc R U . . .
C21_9 C 0.18080(15) 0.41088(13) 0.02218(12) 0.0459(8) Uani 1 1 d D U . . .
C22_9 C 0.20195(15) 0.45291(13) 0.01456(12) 0.0456(9) Uani 1 1 d D U . . .
H22_9 H 0.1865 0.4626 -0.0127 0.055 Uiso 1 1 calc R U . . .
C24_9 C 0.26515(16) 0.46729(15) 0.08310(12) 0.0503(10) Uani 1 1 d D U . . .
H24_9 H 0.2945 0.4866 0.1040 0.060 Uiso 1 1 calc R U . . .
C25_9 C 0.24584(17) 0.42651(15) 0.09326(13) 0.0524(10) Uani 1 1 d D U . . .
H25_9 H 0.2611 0.4183 0.1212 0.063 Uiso 1 1 calc R U . . .
C26_9 C 0.20405(16) 0.39757(14) 0.06236(12) 0.0493(9) Uani 1 1 d D U . . .
H26_9 H 0.1913 0.3688 0.0685 0.059 Uiso 1 1 calc R U . . .
C27_9 C -0.24098(16) 0.29365(14) -0.35998(12) 0.0515(9) Uani 1 1 d D U . . .
C28_9 C -0.21670(17) 0.33367(14) -0.36948(13) 0.0513(9) Uani 1 1 d D U . . .
H28_9 H -0.1859 0.3509 -0.3483 0.062 Uiso 1 1 calc R U . . .
C29_9 C -0.23653(16) 0.34857(14) -0.40896(13) 0.0498(9) Uani 1 1 d D U . . .
H29_9 H -0.2191 0.3756 -0.4149 0.060 Uiso 1 1 calc R U . . .
C30_9 C -0.28208(16) 0.32423(13) -0.44018(12) 0.0488(9) Uani 1 1 d D U . . .
C31_9 C -0.30863(17) 0.28581(15) -0.42963(13) 0.0531(10) Uani 1 1 d D U . . .
H31_9 H -0.3410 0.2700 -0.4498 0.064 Uiso 1 1 calc R U . . .
C32_9 C -0.28802(16) 0.27071(15) -0.39010(13) 0.0526(10) Uani 1 1 d D U . . .
H32_9 H -0.3062 0.2444 -0.3835 0.063 Uiso 1 1 calc R U . . .
C33_9 C -0.29979(15) 0.33734(13) -0.48465(12) 0.0467(9) Uani 1 1 d D U . . .
C34_9 C -0.28866(15) 0.38284(13) -0.49025(13) 0.0466(9) Uani 1 1 d D U . . .
H34_9 H -0.2720 0.4060 -0.4650 0.056 Uiso 1 1 calc R U . . .
C36_9 C -0.32451(16) 0.36307(14) -0.56638(13) 0.0510(10) Uani 1 1 d D U . . .
H36_9 H -0.3319 0.3719 -0.5947 0.061 Uiso 1 1 calc R U . . .
C37_9 C -0.33856(19) 0.31741(15) -0.56318(14) 0.0618(12) Uani 1 1 d D U . . .
H37_9 H -0.3567 0.2953 -0.5889 0.074 Uiso 1 1 calc R U . . .
C38_9 C -0.32577(18) 0.30478(15) -0.52212(13) 0.0585(11) Uani 1 1 d D U . . .
H38_9 H -0.3348 0.2736 -0.5194 0.070 Uiso 1 1 calc R U . . .
C39_9 C -0.13545(19) 0.16789(15) -0.21357(15) 0.0590(11) Uani 1 1 d D U . . .
H39A_9 H -0.1741 0.1560 -0.2269 0.071 Uiso 1 1 calc R U . . .
H39B_9 H -0.1252 0.1609 -0.1832 0.071 Uiso 1 1 calc R U . . .
C40_9 C -0.1018(2) 0.14246(16) -0.24060(17) 0.0644(12) Uani 1 1 d D U . . .
H40A_9 H -0.1090 0.1520 -0.2699 0.077 Uiso 1 1 calc R U . . .
H40B_9 H -0.0629 0.1516 -0.2254 0.077 Uiso 1 1 calc R U . . .
C41_9 C -0.1136(2) 0.09007(19) -0.2472(2) 0.0738(14) Uani 1 1 d D U . . .
H41A_9 H -0.0874 0.0758 -0.2618 0.089 Uiso 1 1 calc R U . . .
H41B_9 H -0.1071 0.0810 -0.2176 0.089 Uiso 1 1 calc R U . . .
C42_9 C -0.1701(2) 0.06952(18) -0.27397(19) 0.0698(13) Uani 1 1 d D U . . .
H42A_9 H -0.1795 0.0828 -0.3014 0.084 Uiso 1 1 calc R U . . .
H42B_9 H -0.1961 0.0785 -0.2567 0.084 Uiso 1 1 calc R U . . .
C43_9 C -0.1756(3) 0.0170(2) -0.2862(2) 0.0848(17) Uani 1 1 d D U . . .
H43A_9 H -0.1521 0.0082 -0.3059 0.102 Uiso 1 1 calc R U . . .
H43B_9 H -0.1624 0.0040 -0.2589 0.102 Uiso 1 1 calc R U . . .
C44_9 C -0.2320(3) -0.0046(3) -0.3087(3) 0.103(2) Uani 1 1 d D U . . .
H44A_9 H -0.2324 -0.0385 -0.3156 0.154 Uiso 1 1 calc R U . . .
H44B_9 H -0.2554 0.0031 -0.2892 0.154 Uiso 1 1 calc R U . . .
H44C_9 H -0.2451 0.0073 -0.3362 0.154 Uiso 1 1 calc R U . . .
S1_10 S 0.18136(4) 0.33742(4) -0.34994(3) 0.0510(2) Uani 1 1 d D U . . .
N8_10 N 0.13254(15) 0.24996(12) -0.33154(12) 0.0555(9) Uani 1 1 d D U . . .
N23_10 N -0.21660(13) 0.43189(13) -0.56048(11) 0.0486(8) Uani 1 1 d D U . . .
N35_10 N 0.32834(12) 0.50770(11) 0.00631(10) 0.0427(7) Uani 1 1 d D U . . .
C2_10 C 0.11257(15) 0.31410(13) -0.37096(12) 0.0469(9) Uani 1 1 d D U . . .
C3_10 C 0.07738(15) 0.33707(14) -0.39965(12) 0.0475(9) Uani 1 1 d D U . . .
H3_10 H 0.0903 0.3650 -0.4073 0.057 Uiso 1 1 calc R U . . .
C4_10 C 0.02304(15) 0.31872(14) -0.41702(12) 0.0482(9) Uani 1 1 d D U . . .
C5_10 C 0.00521(17) 0.27875(14) -0.40368(13) 0.0528(10) Uani 1 1 d D U . . .
H5_10 H -0.0320 0.2669 -0.4140 0.063 Uiso 1 1 calc R U . . .
C6_10 C 0.04054(16) 0.25566(15) -0.37554(13) 0.0538(10) Uani 1 1 d D U . . .
H6_10 H 0.0274 0.2282 -0.3673 0.065 Uiso 1 1 calc R U . . .
C7_10 C 0.09507(16) 0.27288(13) -0.35959(12) 0.0510(9) Uani 1 1 d D U . . .
C9_10 C 0.17033(17) 0.27719(13) -0.29438(12) 0.0509(9) Uani 1 1 d D U . . .
C10_10 C 0.18464(17) 0.26273(15) -0.25338(12) 0.0525(10) Uani 1 1 d D U . . .
H10_10 H 0.1701 0.2331 -0.2503 0.063 Uiso 1 1 calc R U . . .
C11_10 C 0.21991(17) 0.29156(14) -0.21741(13) 0.0530(10) Uani 1 1 d D U . . .
H11_10 H 0.2308 0.2806 -0.1902 0.064 Uiso 1 1 calc R U . . .
C12_10 C 0.23991(16) 0.33606(13) -0.21985(12) 0.0493(9) Uani 1 1 d D U . . .
C13_10 C 0.22643(17) 0.35047(14) -0.26072(12) 0.0498(9) Uani 1 1 d D U . . .
H13_10 H 0.2403 0.3805 -0.2634 0.060 Uiso 1 1 calc R U . . .
C14_10 C 0.19262(16) 0.32096(13) -0.29768(12) 0.0488(9) Uani 1 1 d D U . . .
C15_10 C -0.01584(15) 0.34136(14) -0.44828(12) 0.0495(9) Uani 1 1 d D U . . .
C16_10 C -0.06631(15) 0.34814(15) -0.44181(14) 0.0522(9) Uani 1 1 d D U . . .
H16_10 H -0.0749 0.3401 -0.4163 0.063 Uiso 1 1 calc R U . . .
C17_10 C -0.10464(16) 0.36654(15) -0.47193(13) 0.0505(9) Uani 1 1 d D U . . .
H17_10 H -0.1391 0.3707 -0.4669 0.061 Uiso 1 1 calc R U . . .
C18_10 C -0.09288(15) 0.37885(15) -0.50935(12) 0.0520(10) Uani 1 1 d D U . . .
C19_10 C -0.04156(16) 0.37328(18) -0.51523(13) 0.0576(11) Uani 1 1 d D U . . .
H19_10 H -0.0327 0.3817 -0.5405 0.069 Uiso 1 1 calc R U . . .
C20_10 C -0.00339(16) 0.35572(17) -0.48491(13) 0.0544(10) Uani 1 1 d D U . . .
H20_10 H 0.0318 0.3534 -0.4890 0.065 Uiso 1 1 calc R U . . .
C21_10 C -0.13525(15) 0.39510(16) -0.54318(12) 0.0521(10) Uani 1 1 d D U . . .
C22_10 C -0.17591(15) 0.41880(15) -0.53110(13) 0.0484(9) Uani 1 1 d D U . . .
H22_10 H -0.1747 0.4260 -0.5006 0.058 Uiso 1 1 calc R U . . .
C24_10 C -0.21876(17) 0.42272(18) -0.60367(13) 0.0572(11) Uani 1 1 d D U . . .
H24_10 H -0.2480 0.4318 -0.6244 0.069 Uiso 1 1 calc R U . . .
C25_10 C -0.17983(19) 0.4005(2) -0.61862(15) 0.0712(14) Uani 1 1 d D U . . .
H25_10 H -0.1817 0.3948 -0.6493 0.085 Uiso 1 1 calc R U . . .
C26_10 C -0.13773(18) 0.3865(2) -0.58839(14) 0.0670(13) Uani 1 1 d D U . . .
H26_10 H -0.1105 0.3711 -0.5983 0.080 Uiso 1 1 calc R U . . .
C27_10 C 0.27208(16) 0.36844(13) -0.17949(12) 0.0492(9) Uani 1 1 d D U . . .
C28_10 C 0.26198(17) 0.41469(14) -0.17135(13) 0.0494(9) Uani 1 1 d D U . . .
H28_10 H 0.2369 0.4264 -0.1934 0.059 Uiso 1 1 calc R U . . .
C29_10 C 0.28774(17) 0.44388(14) -0.13184(12) 0.0513(10) Uani 1 1 d D U . . .
H29_10 H 0.2800 0.4752 -0.1270 0.062 Uiso 1 1 calc R U . . .
C30_10 C 0.32509(15) 0.42766(13) -0.09891(12) 0.0462(8) Uani 1 1 d D U . . .
C31_10 C 0.33723(17) 0.38231(14) -0.10745(13) 0.0531(10) Uani 1 1 d D U . . .
H31_10 H 0.3642 0.3713 -0.0861 0.064 Uiso 1 1 calc R U . . .
C32_10 C 0.31026(17) 0.35264(15) -0.14707(13) 0.0534(10) Uani 1 1 d D U . . .
H32_10 H 0.3180 0.3213 -0.1520 0.064 Uiso 1 1 calc R U . . .
C33_10 C 0.34668(15) 0.45619(13) -0.05389(12) 0.0467(9) Uani 1 1 d D U . . .
C34_10 C 0.31286(16) 0.48333(13) -0.03558(12) 0.0450(8) Uani 1 1 d D U . . .
H34_10 H 0.2774 0.4848 -0.0532 0.054 Uiso 1 1 calc R U . . .
C36_10 C 0.37898(16) 0.50676(15) 0.03107(14) 0.0530(10) Uani 1 1 d D U . . .
H36_10 H 0.3902 0.5241 0.0604 0.064 Uiso 1 1 calc R U . . .
C37_10 C 0.41464(17) 0.48134(16) 0.01493(14) 0.0602(12) Uani 1 1 d D U . . .
H37_10 H 0.4504 0.4815 0.0329 0.072 Uiso 1 1 calc R U . . .
C38_10 C 0.39886(17) 0.45519(16) -0.02764(14) 0.0577(11) Uani 1 1 d D U . . .
H38_10 H 0.4233 0.4369 -0.0387 0.069 Uiso 1 1 calc R U . . .
C39_10 C 0.1177(2) 0.20092(15) -0.33120(16) 0.0673(13) Uani 1 1 d D U . . .
H39A_10 H 0.0888 0.1876 -0.3584 0.081 Uiso 1 1 calc R U . . .
H39B_10 H 0.1031 0.1985 -0.3054 0.081 Uiso 1 1 calc R U . . .
C40_10 C 0.1659(3) 0.1728(2) -0.3287(2) 0.0924(18) Uani 1 1 d D U . . .
H40A_10 H 0.1957 0.1873 -0.3025 0.111 Uiso 1 1 calc R U . . .
H40B_10 H 0.1552 0.1409 -0.3249 0.111 Uiso 1 1 calc R U . . .
C41_10 C 0.1855(4) 0.1705(3) -0.3693(3) 0.120(3) Uani 1 1 d D U . . .
H41A_10 H 0.1536 0.1625 -0.3953 0.144 Uiso 1 1 calc R U . . .
H41B_10 H 0.2019 0.2020 -0.3696 0.144 Uiso 1 1 calc R U . . .
C42_10 C 0.2251(5) 0.1375(4) -0.3754(4) 0.145(3) Uani 1 1 d D U . . .
H42A_10 H 0.2098 0.1058 -0.3745 0.174 Uiso 1 1 calc R U . . .
H42B_10 H 0.2583 0.1461 -0.3506 0.174 Uiso 1 1 calc R U . . .
C43_10 C 0.2401(6) 0.1370(4) -0.4192(4) 0.165(4) Uani 1 1 d D U . . .
H43A_10 H 0.2447 0.1696 -0.4237 0.198 Uiso 1 1 calc R U . . .
H43B_10 H 0.2756 0.1249 -0.4162 0.198 Uiso 1 1 calc R U . . .
C44_10 C 0.2017(7) 0.1097(5) -0.4592(5) 0.201(6) Uani 1 1 d D U . . .
H44A_10 H 0.2155 0.1120 -0.4850 0.301 Uiso 1 1 calc R U . . .
H44B_10 H 0.1975 0.0770 -0.4559 0.301 Uiso 1 1 calc R U . . .
H44C_10 H 0.1665 0.1218 -0.4634 0.301 Uiso 1 1 calc R U . . .
S1_11 S -0.17403(4) 0.48193(4) -0.39864(3) 0.0492(2) Uani 1 1 d D U . . .
O2_11 O -0.16025(13) 0.44358(12) -0.42593(10) 0.0640(9) Uani 1 1 d D U . . .
O3_11 O -0.18471(12) 0.52259(11) -0.41953(10) 0.0526(7) Uani 1 1 d D U . . .
O4_11 O -0.21649(12) 0.46698(11) -0.37956(11) 0.0581(8) Uani 1 1 d D U . . .
O23_11 O 0.04426(16) 0.58462(11) -0.23424(13) 0.0851(13) Uani 1 1 d D U . . .
O24_11 O -0.05961(15) 0.41223(11) -0.26500(11) 0.0653(9) Uani 1 1 d D U . . .
C5_11 C -0.11503(15) 0.50088(13) -0.35332(11) 0.0455(8) Uani 1 1 d D U . . .
C6_11 C -0.08535(17) 0.54372(14) -0.34790(14) 0.0538(10) Uani 1 1 d D U . . .
H6_11 H -0.0953 0.5634 -0.3691 0.065 Uiso 1 1 calc R U . . .
C7_11 C -0.04091(18) 0.55787(15) -0.31128(15) 0.0609(12) Uani 1 1 d D U . . .
H7_11 H -0.0211 0.5876 -0.3070 0.073 Uiso 1 1 calc R U . . .
C8_11 C -0.02556(16) 0.52870(13) -0.28124(13) 0.0525(10) Uani 1 1 d D U . . .
C9_11 C -0.05406(16) 0.48453(13) -0.28776(12) 0.0497(9) Uani 1 1 d D U . . .
C10_11 C -0.09883(16) 0.47103(13) -0.32387(12) 0.0467(9) Uani 1 1 d D U . . .
H10_11 H -0.1185 0.4412 -0.3284 0.056 Uiso 1 1 calc R U . . .
C11_11 C 0.02167(19) 0.54513(14) -0.24183(15) 0.0659(13) Uani 1 1 d D U . . .
C12_11 C 0.03861(18) 0.51202(13) -0.21151(13) 0.0603(12) Uani 1 1 d D U . . .
C13_11 C 0.01083(17) 0.46734(13) -0.21907(13) 0.0551(10) Uani 1 1 d D U . . .
C14_11 C -0.03658(17) 0.45185(14) -0.25738(13) 0.0523(10) Uani 1 1 d D U . . .
C15_11 C 0.0834(2) 0.52534(15) -0.17474(15) 0.0779(17) Uani 1 1 d D U . . .
H15_11 H 0.1019 0.5558 -0.1693 0.094 Uiso 1 1 calc R U . . .
C16_11 C 0.10134(18) 0.49530(14) -0.14637(13) 0.0728(14) Uani 1 1 d D U . . .
C17_11 C 0.0729(2) 0.45154(16) -0.15358(15) 0.0719(14) Uani 1 1 d D U . . .
H17_11 H 0.0844 0.4308 -0.1338 0.086 Uiso 1 1 calc R U . . .
C18_11 C 0.0279(2) 0.43777(16) -0.18931(14) 0.0622(12) Uani 1 1 d D U . . .
H18_11 H 0.0085 0.4079 -0.1935 0.075 Uiso 1 1 calc R U . . .
S19_11a S 0.14538(9) 0.50925(6) -0.09287(7) 0.0406(7) Uani 0.506(4) 1 d D U P D
1
O20_11a O 0.1827(7) 0.4734(5) -0.0922(6) 0.054(3) Uani 0.506(4) 1 d D U P D 1
O21_11a O 0.1711(4) 0.5547(3) -0.0940(3) 0.0471(19) Uani 0.506(4) 1 d D U P D 1
O22_11a O 0.1170(2) 0.50955(18) -0.05899(16) 0.0487(14) Uani 0.506(4) 1 d D U P
D 1
S19_11b S 0.17106(10) 0.51717(9) -0.10777(8) 0.0486(7) Uani 0.494(4) 1 d D U P
D 2
O20_11b O 0.2118(3) 0.5289(3) -0.1296(2) 0.0663(18) Uani 0.494(4) 1 d D U P D 2
O21_11b O 0.1799(8) 0.4776(6) -0.0851(6) 0.059(3) Uani 0.494(4) 1 d D U P D 2
O22_11b O 0.1605(5) 0.5576(3) -0.0814(3) 0.061(3) Uani 0.494(4) 1 d D U P D 2
S1_12 S 0.60362(6) 0.42064(6) 0.33954(4) 0.0764(4) Uani 1 1 d D U . . .
S19_12 S 0.49840(5) 0.62904(4) 0.08401(4) 0.0580(3) Uani 1 1 d D U . . .
O2_12 O 0.65380(14) 0.44489(14) 0.36492(11) 0.0734(10) Uani 1 1 d D U . . .
O3_12 O 0.6079(3) 0.37189(17) 0.32798(16) 0.151(3) Uani 1 1 d D U . . .
O4_12 O 0.56045(19) 0.4289(3) 0.35900(16) 0.146(2) Uani 1 1 d D U . . .
O20_12 O 0.48295(14) 0.67323(12) 0.10351(12) 0.0714(9) Uani 1 1 d D U . . .
O21_12 O 0.53768(13) 0.63650(11) 0.05998(10) 0.0605(8) Uani 1 1 d D U . . .
O22_12 O 0.45327(13) 0.59575(12) 0.05971(12) 0.0715(9) Uani 1 1 d D U . . .
O23_12 O 0.50098(19) 0.46327(13) 0.13373(12) 0.0913(14) Uani 1 1 d D U . . .
O24_12 O 0.64612(17) 0.57073(16) 0.27223(12) 0.0988(14) Uani 1 1 d D U . . .
C5_12 C 0.58667(19) 0.43913(16) 0.28763(13) 0.0702(13) Uani 1 1 d D U . . .
C6_12 C 0.5512(2) 0.41047(18) 0.25110(15) 0.0772(15) Uani 1 1 d D U . . .
H6_12 H 0.5387 0.3798 0.2532 0.093 Uiso 1 1 calc R U . . .
C7_12 C 0.5342(2) 0.42653(17) 0.21168(15) 0.0757(14) Uani 1 1 d D U . . .
H7_12 H 0.5095 0.4070 0.1870 0.091 Uiso 1 1 calc R U . . .
C8_12 C 0.55282(19) 0.47066(16) 0.20785(14) 0.0665(12) Uani 1 1 d D U . . .
C9_12 C 0.59004(19) 0.49948(17) 0.24455(14) 0.0698(13) Uani 1 1 d D U . . .
C10_12 C 0.60598(19) 0.48345(17) 0.28433(14) 0.0687(13) Uani 1 1 d D U . . .
H10_12 H 0.6302 0.5029 0.3093 0.082 Uiso 1 1 calc R U . . .
C11_12 C 0.5315(2) 0.48866(16) 0.16670(15) 0.0726(14) Uani 1 1 d D U . . .
C12_12 C 0.54645(18) 0.53855(15) 0.16570(14) 0.0628(11) Uani 1 1 d D U . . .
C13_12 C 0.58397(18) 0.56657(17) 0.20239(14) 0.0708(13) Uani 1 1 d D U . . .
C14_12 C 0.6090(2) 0.54758(19) 0.24215(15) 0.0753(14) Uani 1 1 d D U . . .
C15_12 C 0.52232(18) 0.55745(14) 0.12942(14) 0.0589(11) Uani 1 1 d D U . . .
H15_12 H 0.4985 0.5381 0.1041 0.071 Uiso 1 1 calc R U . . .
C16_12 C 0.53269(16) 0.60477(15) 0.12977(13) 0.0605(11) Uani 1 1 d D U . . .
C17_12 C 0.5685(2) 0.63254(18) 0.16604(15) 0.0775(15) Uani 1 1 d D U . . .
H17_12 H 0.5750 0.6650 0.1667 0.093 Uiso 1 1 calc R U . . .
C18_12 C 0.5950(2) 0.61322(18) 0.20142(16) 0.0835(16) Uani 1 1 d D U . . .
H18_12 H 0.6213 0.6323 0.2254 0.100 Uiso 1 1 calc R U . . .
S19_13 S 0.36624(6) 0.40795(6) 0.18696(4) 0.0750(4) Uani 1 1 d D U . . .
O20_13 O 0.31298(14) 0.38971(15) 0.18738(11) 0.0851(12) Uani 1 1 d D U . . .
O21_13 O 0.36534(18) 0.44213(16) 0.15856(11) 0.0997(14) Uani 1 1 d D U . . .
O22_13 O 0.40082(17) 0.37280(16) 0.18042(14) 0.1043(14) Uani 1 1 d D U . . .
O23_13 O 0.50090(15) 0.56052(14) 0.26063(10) 0.0751(10) Uani 1 1 d D U . . .
O24_13 O 0.46054(12) 0.50509(11) 0.40342(9) 0.0582(8) Uani 1 1 d D U . . .
C5_13 C 0.57485(19) 0.61972(17) 0.42243(13) 0.0775(15) Uani 1 1 d D U . . .
C6_13 C 0.5893(2) 0.6316(2) 0.38637(14) 0.0888(19) Uani 1 1 d D U . . .
H6_13 H 0.6164 0.6568 0.3902 0.107 Uiso 1 1 calc R U . . .
C7_13 C 0.5642(2) 0.60664(18) 0.34436(15) 0.0752(15) Uani 1 1 d D U . . .
H7_13 H 0.5738 0.6152 0.3194 0.090 Uiso 1 1 calc R U . . .
C8_13 C 0.52516(16) 0.56925(15) 0.33837(12) 0.0555(10) Uani 1 1 d D U . . .
C9_13 C 0.51184(15) 0.55638(14) 0.37540(12) 0.0497(9) Uani 1 1 d D U . . .
C10_13 C 0.53604(17) 0.58260(15) 0.41718(13) 0.0601(11) Uani 1 1 d D U . . .
H10_13 H 0.5259 0.5750 0.4423 0.072 Uiso 1 1 calc R U . . .
C11_13 C 0.49598(17) 0.54541(16) 0.29301(13) 0.0564(10) Uani 1 1 d D U . . .
C12_13 C 0.45888(15) 0.50277(14) 0.28862(12) 0.0494(9) Uani 1 1 d D U . . .
C13_13 C 0.44640(14) 0.48920(13) 0.32587(12) 0.0453(8) Uani 1 1 d D U . . .
C14_13 C 0.47140(15) 0.51586(14) 0.37079(12) 0.0480(9) Uani 1 1 d D U . . .
C15_13 C 0.43397(16) 0.47756(15) 0.24679(13) 0.0554(10) Uani 1 1 d D U . . .
H15_13 H 0.4424 0.4866 0.2215 0.066 Uiso 1 1 calc R U . . .
C16_13 C 0.39716(16) 0.43958(15) 0.24172(12) 0.0559(10) Uani 1 1 d D U . . .
C17_13 C 0.38375(17) 0.42635(17) 0.27782(13) 0.0600(11) Uani 1 1 d D U . . .
H17_13 H 0.3574 0.4006 0.2738 0.072 Uiso 1 1 calc R U . . .
C18_13 C 0.40872(16) 0.45061(15) 0.31972(13) 0.0544(10) Uani 1 1 d D U . . .
H18_13 H 0.4002 0.4409 0.3447 0.065 Uiso 1 1 calc R U . . .
S1_13c S 0.59076(9) 0.66301(7) 0.47297(6) 0.0558(7) Uani 0.552(4) 1 d D U P E 3
O2_13c O 0.5548(2) 0.6982(2) 0.4692(2) 0.0747(18) Uani 0.552(4) 1 d D U P E 3
O3_13c O 0.6467(5) 0.6812(5) 0.4760(7) 0.074(4) Uani 0.552(4) 1 d D U P E 3
O4_13c O 0.5867(7) 0.6358(7) 0.5066(5) 0.073(4) Uani 0.552(4) 1 d D U P E 3
S1_13d S 0.62121(11) 0.63623(9) 0.47739(8) 0.0555(8) Uani 0.448(4) 1 d D U P E
4
O2_13d O 0.6633(3) 0.6060(2) 0.4869(2) 0.070(2) Uani 0.448(4) 1 d D U P E 4
O3_13d O 0.6419(7) 0.6841(5) 0.4780(8) 0.064(4) Uani 0.448(4) 1 d D U P E 4
O4_13d O 0.5839(8) 0.6362(8) 0.5057(6) 0.067(5) Uani 0.448(4) 1 d D U P E 4
O23_14 O 0.9482(3) 1.02702(17) 0.67369(16) 0.124(2) Uani 1 1 d D U . . .
O24_14 O 1.0500(3) 0.97478(18) 0.82411(17) 0.129(2) Uani 1 1 d D U . . .
C5_14 C 1.09507(17) 1.10822(14) 0.80645(15) 0.0666(12) Uani 1 1 d D U . . .
C6_14 C 1.0717(3) 1.12054(19) 0.76593(18) 0.0887(19) Uani 1 1 d D U . . .
H6_14 H 1.0835 1.1497 0.7599 0.106 Uiso 1 1 calc R U . . .
C7_14 C 1.0312(3) 1.09058(19) 0.73406(19) 0.096(2) Uani 1 1 d D U . . .
H7_14 H 1.0142 1.1000 0.7070 0.115 Uiso 1 1 calc R U . . .
C8_14 C 1.0158(2) 1.04716(16) 0.74180(15) 0.0692(13) Uani 1 1 d D U . . .
C9_14 C 1.03885(18) 1.03423(15) 0.78149(15) 0.0658(12) Uani 1 1 d D U . . .
C10_14 C 1.0786(2) 1.06504(15) 0.81397(17) 0.0725(14) Uani 1 1 d D U . . .
H10_14 H 1.0944 1.0561 0.8415 0.087 Uiso 1 1 calc R U . . .
C11_14 C 0.9728(2) 1.01451(17) 0.70674(17) 0.0778(15) Uani 1 1 d D U . . .
C12_14 C 0.95799(17) 0.96869(15) 0.71628(14) 0.0615(11) Uani 1 1 d D U . . .
C13_14 C 0.9815(2) 0.95506(17) 0.75597(16) 0.0771(15) Uani 1 1 d D U . . .
C14_14 C 1.0243(2) 0.98730(19) 0.79090(18) 0.0876(18) Uani 1 1 d D U . . .
C15_14 C 0.9191(2) 0.93707(15) 0.68346(18) 0.0727(14) Uani 1 1 d D U . . .
H15_14 H 0.9037 0.9456 0.6557 0.087 Uiso 1 1 calc R U . . .
C16_14 C 0.90294(18) 0.89374(15) 0.69113(15) 0.0708(13) Uani 1 1 d D U . . .
C17_14 C 0.9272(2) 0.8807(2) 0.73117(18) 0.0899(18) Uani 1 1 d D U . . .
H17_14 H 0.9162 0.8511 0.7367 0.108 Uiso 1 1 calc R U . . .
C18_14 C 0.9671(3) 0.91028(19) 0.7630(2) 0.0908(19) Uani 1 1 d D U . . .
H18_14 H 0.9847 0.9004 0.7896 0.109 Uiso 1 1 calc R U . . .
S1_14e S 1.14919(18) 1.14787(15) 0.84334(13) 0.0522(9) Uani 0.607(13) 1 d D U P
F 5
O2_14e O 1.1236(4) 1.1696(4) 0.8759(3) 0.060(2) Uani 0.607(13) 1 d D U P F 5
O3_14e O 1.1660(3) 1.1807(2) 0.8187(2) 0.0513(16) Uani 0.607(13) 1 d D U P F 5
O4_14e O 1.1903(3) 1.1202(2) 0.8618(3) 0.068(2) Uani 0.607(13) 1 d D U P F 5
S1_14f S 1.1385(3) 1.1459(3) 0.8558(3) 0.069(2) Uani 0.393(13) 1 d D U P F 6
O2_14f O 1.1057(5) 1.1759(5) 0.8736(4) 0.051(3) Uani 0.393(13) 1 d D U P F 6
O3_14f O 1.1746(5) 1.1700(5) 0.8344(6) 0.082(4) Uani 0.393(13) 1 d D U P F 6
O4_14f O 1.1666(6) 1.1185(3) 0.8864(5) 0.095(4) Uani 0.393(13) 1 d D U P F 6
S19_14g S 0.8503(2) 0.85231(15) 0.65494(17) 0.0489(11) Uani 0.497(13) 1 d D U P
G 7
O20_14g O 0.8319(3) 0.8200(3) 0.6795(3) 0.0510(19) Uani 0.497(13) 1 d D U P G 7
O21_14g O 0.8094(3) 0.8791(2) 0.6354(3) 0.070(3) Uani 0.497(13) 1 d D U P G 7
O22_14g O 0.8775(5) 0.8292(4) 0.6237(3) 0.054(2) Uani 0.497(13) 1 d D U P G 7
S19_14h S 0.8612(2) 0.8560(2) 0.6417(2) 0.0670(15) Uani 0.503(13) 1 d D U P G 8
O20_14h O 0.8242(4) 0.8327(4) 0.6620(5) 0.089(3) Uani 0.503(13) 1 d D U P G 8
O21_14h O 0.8340(5) 0.8816(3) 0.6094(4) 0.095(4) Uani 0.503(13) 1 d D U P G 8
O22_14h O 0.8957(5) 0.8250(4) 0.6264(4) 0.059(3) Uani 0.503(13) 1 d D U P G 8
S2_15 S 0.39849(6) 0.35912(5) 0.03687(4) 0.0709(4) Uani 1 1 d D U . . .
O1_15 O 0.36496(14) 0.31504(12) 0.00934(11) 0.0645(9) Uani 1 1 d D U . . .
C3_15 C 0.4377(3) 0.3426(2) 0.08643(19) 0.095(2) Uani 1 1 d D U . . .
H3A_15 H 0.4604 0.3701 0.1057 0.143 Uiso 1 1 calc R U . . .
H3B_15 H 0.4133 0.3297 0.1020 0.143 Uiso 1 1 calc R U . . .
H3C_15 H 0.4607 0.3192 0.0786 0.143 Uiso 1 1 calc R U . . .
C4_15 C 0.3535(3) 0.3906(2) 0.0591(2) 0.100(2) Uani 1 1 d D U . . .
H4A_15 H 0.3727 0.4199 0.0775 0.150 Uiso 1 1 calc R U . . .
H4B_15 H 0.3244 0.3973 0.0350 0.150 Uiso 1 1 calc R U . . .
H4C_15 H 0.3380 0.3723 0.0773 0.150 Uiso 1 1 calc R U . . .
S2_16 S 0.48710(11) 0.28111(10) 0.27372(10) 0.1274(8) Uani 1 1 d D U . . .
O1_16 O 0.4448(3) 0.2419(2) 0.2655(3) 0.147(2) Uani 1 1 d D U . . .
C3_16 C 0.5320(5) 0.2791(4) 0.3254(4) 0.179(5) Uani 1 1 d D U . . .
H3A_16 H 0.5613 0.3047 0.3327 0.268 Uiso 1 1 calc R U . . .
H3B_16 H 0.5124 0.2822 0.3484 0.268 Uiso 1 1 calc R U . . .
H3C_16 H 0.5473 0.2493 0.3240 0.268 Uiso 1 1 calc R U . . .
C4_16 C 0.4577(4) 0.3299(3) 0.2953(4) 0.158(4) Uani 1 1 d D U . . .
H4A_16 H 0.4835 0.3580 0.3017 0.237 Uiso 1 1 calc R U . . .
H4B_16 H 0.4247 0.3340 0.2733 0.237 Uiso 1 1 calc R U . . .
H4C_16 H 0.4488 0.3246 0.3225 0.237 Uiso 1 1 calc R U . . .
S2_17 S 0.54948(8) 0.35981(8) 0.44188(11) 0.1363(10) Uani 1 1 d D U . . .
O1_17 O 0.5301(2) 0.30952(19) 0.4276(3) 0.150(3) Uani 1 1 d D U . . .
C3_17 C 0.5493(4) 0.3737(5) 0.4985(3) 0.187(5) Uani 1 1 d D U . . .
H3A_17 H 0.5619 0.4068 0.5097 0.281 Uiso 1 1 calc R U . . .
H3B_17 H 0.5125 0.3671 0.5012 0.281 Uiso 1 1 calc R U . . .
H3C_17 H 0.5735 0.3549 0.5158 0.281 Uiso 1 1 calc R U . . .
C4_17 C 0.4956(3) 0.3875(3) 0.4203(3) 0.143(3) Uani 1 1 d D U . . .
H4A_17 H 0.5056 0.4213 0.4285 0.214 Uiso 1 1 calc R U . . .
H4B_17 H 0.4849 0.3785 0.3879 0.214 Uiso 1 1 calc R U . . .
H4C_17 H 0.4652 0.3787 0.4320 0.214 Uiso 1 1 calc R U . . .
S2_18 S 0.39258(5) 0.56060(5) 0.16582(4) 0.0669(3) Uani 1 1 d D U . . .
O1_18 O 0.34807(15) 0.56118(13) 0.12424(11) 0.0737(10) Uani 1 1 d D U . . .
C3_18 C 0.3574(2) 0.5567(2) 0.20712(15) 0.0741(14) Uani 1 1 d D U . . .
H3A_18 H 0.3835 0.5561 0.2355 0.111 Uiso 1 1 calc R U . . .
H3B_18 H 0.3373 0.5837 0.2102 0.111 Uiso 1 1 calc R U . . .
H3C_18 H 0.3321 0.5281 0.1984 0.111 Uiso 1 1 calc R U . . .
C4_18 C 0.4229(2) 0.61800(19) 0.18465(18) 0.0779(15) Uani 1 1 d D U . . .
H4A_18 H 0.4521 0.6195 0.2117 0.117 Uiso 1 1 calc R U . . .
H4B_18 H 0.4377 0.6286 0.1618 0.117 Uiso 1 1 calc R U . . .
H4C_18 H 0.3958 0.6380 0.1911 0.117 Uiso 1 1 calc R U . . .
S2_19 S 0.34651(7) 0.56613(7) 0.33174(7) 0.1024(6) Uani 1 1 d D U . . .
O1_19 O 0.39662(17) 0.59168(17) 0.32903(17) 0.1004(13) Uani 1 1 d D U . . .
C3_19 C 0.3490(3) 0.5736(2) 0.3893(2) 0.0917(18) Uani 1 1 d D U . . .
H3A_19 H 0.3163 0.5571 0.3929 0.138 Uiso 1 1 calc R U . . .
H3B_19 H 0.3810 0.5609 0.4052 0.138 Uiso 1 1 calc R U . . .
H3C_19 H 0.3510 0.6068 0.4013 0.138 Uiso 1 1 calc R U . . .
C4_19 C 0.2957(3) 0.6030(3) 0.3177(3) 0.144(3) Uani 1 1 d D U . . .
H4A_19 H 0.2609 0.5880 0.3188 0.216 Uiso 1 1 calc R U . . .
H4B_19 H 0.3050 0.6325 0.3387 0.216 Uiso 1 1 calc R U . . .
H4C_19 H 0.2930 0.6090 0.2876 0.216 Uiso 1 1 calc R U . . .
S2_20 S 0.37459(10) 0.26185(10) 0.15842(9) 0.1288(8) Uani 1 1 d D U . . .
O1_20 O 0.3480(3) 0.2662(3) 0.1130(2) 0.174(3) Uani 1 1 d D U . . .
C3_20 C 0.3291(4) 0.2726(4) 0.1915(3) 0.152(4) Uani 1 1 d D U . . .
H3A_20 H 0.3467 0.2697 0.2221 0.228 Uiso 1 1 calc R U . . .
H3B_20 H 0.3187 0.3040 0.1909 0.228 Uiso 1 1 calc R U . . .
H3C_20 H 0.2968 0.2499 0.1799 0.228 Uiso 1 1 calc R U . . .
C4_20 C 0.3714(6) 0.2015(3) 0.1588(4) 0.181(4) Uani 1 1 d D U . . .
H4A_20 H 0.3888 0.1963 0.1887 0.272 Uiso 1 1 calc R U . . .
H4B_20 H 0.3335 0.1879 0.1500 0.272 Uiso 1 1 calc R U . . .
H4C_20 H 0.3902 0.1867 0.1379 0.272 Uiso 1 1 calc R U . . .
S2_21h S -0.02291(16) 0.48560(10) -0.06699(11) 0.0877(11) Uani 0.661(8) 1 d D U
P H 8
O1_21h O -0.0418(5) 0.4407(3) -0.0950(3) 0.085(2) Uani 0.661(8) 1 d D U P H 8
C3_21h C -0.0779(4) 0.5074(4) -0.0488(4) 0.096(3) Uani 0.661(8) 1 d D U P H 8
H3A_21h H -0.0657 0.5379 -0.0297 0.143 Uiso 0.661(8) 1 calc R U P H 8
H3B_21h H -0.1070 0.5104 -0.0746 0.143 Uiso 0.661(8) 1 calc R U P H 8
H3C_21h H -0.0912 0.4858 -0.0322 0.143 Uiso 0.661(8) 1 calc R U P H 8
C4_21h C -0.0135(8) 0.5271(5) -0.0996(5) 0.085(4) Uani 0.661(8) 1 d D U P H 8
H4A_21h H -0.0007 0.5575 -0.0805 0.128 Uiso 0.661(8) 1 calc R U P H 8
H4B_21h H 0.0133 0.5180 -0.1156 0.128 Uiso 0.661(8) 1 calc R U P H 8
H4C_21h H -0.0480 0.5289 -0.1209 0.128 Uiso 0.661(8) 1 calc R U P H 8
S2_22i S -0.0573(4) 0.4830(2) -0.0895(4) 0.128(3) Uani 0.339(8) 1 d D U P H 9
O1_22i O -0.0507(14) 0.4367(6) -0.1086(10) 0.152(10) Uani 0.339(8) 1 d D U P H
9
C3_22i C -0.0229(16) 0.4963(10) -0.0328(6) 0.188(11) Uani 0.339(8) 1 d D U P H
9
H3A_22i H -0.0280 0.5281 -0.0206 0.282 Uiso 0.339(8) 1 calc R U P H 9
H3B_22i H -0.0372 0.4744 -0.0170 0.282 Uiso 0.339(8) 1 calc R U P H 9
H3C_22i H 0.0158 0.4940 -0.0291 0.282 Uiso 0.339(8) 1 calc R U P H 9
C4_22i C -0.0212(16) 0.5251(9) -0.1072(13) 0.127(9) Uani 0.339(8) 1 d D U P H 9
H4A_22i H -0.0268 0.5561 -0.0935 0.190 Uiso 0.339(8) 1 calc R U P H 9
H4B_22i H 0.0174 0.5213 -0.0987 0.190 Uiso 0.339(8) 1 calc R U P H 9
H4C_22i H -0.0338 0.5217 -0.1395 0.190 Uiso 0.339(8) 1 calc R U P H 9
S2_23 S 0.51395(13) 0.24762(11) 0.11954(15) 0.1675(13) Uani 1 1 d D U . . .
O1_23 O 0.4959(5) 0.2048(3) 0.1269(4) 0.231(5) Uani 1 1 d D U . . .
C3_23 C 0.5841(3) 0.2483(3) 0.1210(4) 0.151(4) Uani 1 1 d D U . . .
H3A_23 H 0.5975 0.2785 0.1158 0.227 Uiso 1 1 calc R U . . .
H3B_23 H 0.6046 0.2432 0.1501 0.227 Uiso 1 1 calc R U . . .
H3C_23 H 0.5885 0.2236 0.0980 0.227 Uiso 1 1 calc R U . . .
C4_23 C 0.5237(4) 0.2931(3) 0.1637(3) 0.132(3) Uani 1 1 d D U . . .
H4A_23 H 0.5365 0.3219 0.1555 0.197 Uiso 1 1 calc R U . . .
H4B_23 H 0.4895 0.2967 0.1715 0.197 Uiso 1 1 calc R U . . .
H4C_23 H 0.5508 0.2864 0.1892 0.197 Uiso 1 1 calc R U . . .
S2_24 S 0.63730(14) 0.71966(17) 0.32205(11) 0.1940(18) Uani 1 1 d D U . . .
O1_24 O 0.6704(3) 0.7058(4) 0.3585(3) 0.239(4) Uani 1 1 d D U . . .
C3_24 C 0.6803(4) 0.7352(5) 0.2897(4) 0.172(4) Uani 1 1 d D U . . .
H3A_24 H 0.6589 0.7453 0.2633 0.258 Uiso 1 1 calc R U . . .
H3B_24 H 0.7078 0.7606 0.3072 0.258 Uiso 1 1 calc R U . . .
H3C_24 H 0.6981 0.7082 0.2807 0.258 Uiso 1 1 calc R U . . .
C4_24 C 0.6307(5) 0.7777(4) 0.3450(4) 0.230(5) Uani 1 1 d D U . . .
H4A_24 H 0.6078 0.7920 0.3222 0.346 Uiso 1 1 calc R U . . .
H4B_24 H 0.6142 0.7774 0.3697 0.346 Uiso 1 1 calc R U . . .
H4C_24 H 0.6666 0.7957 0.3558 0.346 Uiso 1 1 calc R U . . .
S2_25 S 0.52121(16) 1.21696(13) 0.99073(16) 0.2121(18) Uani 1 1 d D U . . .
O1_25 O 0.5785(3) 1.2215(3) 0.9998(3) 0.187(3) Uani 1 1 d D U . . .
C3_25 C 0.4959(7) 1.2056(6) 0.9337(4) 0.326(9) Uani 1 1 d D U . . .
H3A_25 H 0.4563 1.2022 0.9260 0.489 Uiso 1 1 calc R U . . .
H3B_25 H 0.5088 1.2314 0.9213 0.489 Uiso 1 1 calc R U . . .
H3C_25 H 0.5083 1.1768 0.9215 0.489 Uiso 1 1 calc R U . . .
C4_25 C 0.5029(5) 1.2729(3) 0.9932(4) 0.172(4) Uani 1 1 d D U . . .
H4A_25 H 0.4635 1.2717 0.9871 0.257 Uiso 1 1 calc R U . . .
H4B_25 H 0.5199 1.2911 1.0228 0.257 Uiso 1 1 calc R U . . .
H4C_25 H 0.5151 1.2875 0.9710 0.257 Uiso 1 1 calc R U . . .
S2_26 S 0.0178(3) 0.50847(16) -0.4295(2) 0.282(3) Uani 1 1 d D U . . .
O1_26 O 0.0295(3) 0.5548(2) -0.4043(4) 0.188(4) Uani 1 1 d D U . . .
C3_26 C 0.0028(6) 0.4674(3) -0.3992(5) 0.216(6) Uani 1 1 d D U . . .
H3A_26 H -0.0048 0.4365 -0.4180 0.323 Uiso 1 1 calc R U . . .
H3B_26 H 0.0338 0.4676 -0.3737 0.323 Uiso 1 1 calc R U . . .
H3C_26 H -0.0290 0.4747 -0.3888 0.323 Uiso 1 1 calc R U . . .
C4_26 C 0.0767(5) 0.4878(3) -0.4368(5) 0.198(6) Uani 1 1 d D U . . .
H4A_26 H 0.0684 0.4561 -0.4541 0.297 Uiso 1 1 calc R U . . .
H4B_26 H 0.0936 0.5080 -0.4528 0.297 Uiso 1 1 calc R U . . .
H4C_26 H 0.1017 0.4875 -0.4079 0.297 Uiso 1 1 calc R U . . .
S2_27 S 0.50225(19) 0.74041(19) 0.23048(17) 0.231(2) Uani 1 1 d D U . . .
O1_27 O 0.5581(3) 0.7514(4) 0.2321(3) 0.213(4) Uani 1 1 d D U . . .
C3_27 C 0.4818(6) 0.7918(5) 0.2606(5) 0.281(8) Uani 1 1 d D U . . .
H3A_27 H 0.4437 0.7859 0.2604 0.421 Uiso 1 1 calc R U . . .
H3B_27 H 0.5043 0.7985 0.2913 0.421 Uiso 1 1 calc R U . . .
H3C_27 H 0.4866 0.8186 0.2463 0.421 Uiso 1 1 calc R U . . .
C4_27 C 0.4653(7) 0.7491(7) 0.1789(4) 0.290(8) Uani 1 1 d D U . . .
H4A_27 H 0.4265 0.7420 0.1759 0.436 Uiso 1 1 calc R U . . .
H4B_27 H 0.4728 0.7815 0.1760 0.436 Uiso 1 1 calc R U . . .
H4C_27 H 0.4756 0.7285 0.1556 0.436 Uiso 1 1 calc R U . . .
S2_28 S 0.4860(3) 0.7259(3) 0.3681(2) 0.306(4) Uani 1 1 d D U . . .
O1_28 O 0.5013(5) 0.7770(4) 0.3739(4) 0.247(5) Uani 1 1 d D U . . .
C3_28 C 0.4397(8) 0.7074(7) 0.3948(6) 0.336(10) Uani 1 1 d D U . . .
H3A_28 H 0.4332 0.6733 0.3883 0.505 Uiso 1 1 calc R U . . .
H3B_28 H 0.4541 0.7179 0.4268 0.505 Uiso 1 1 calc R U . . .
H3C_28 H 0.4056 0.7204 0.3845 0.505 Uiso 1 1 calc R U . . .
C4_28 C 0.4621(10) 0.6934(6) 0.3160(4) 0.332(11) Uani 1 1 d D U . . .
H4A_28 H 0.4540 0.6607 0.3182 0.498 Uiso 1 1 calc R U . . .
H4B_28 H 0.4290 0.7049 0.3004 0.498 Uiso 1 1 calc R U . . .
H4C_28 H 0.4895 0.6958 0.2996 0.498 Uiso 1 1 calc R U . . .
S2_29 S 0.40250(10) 0.61976(11) -0.07178(11) 0.1443(9) Uani 1 1 d D U . . .
O1_29 O 0.4275(3) 0.6418(3) -0.1018(3) 0.214(4) Uani 1 1 d D U . . .
C3_29 C 0.4521(4) 0.5836(3) -0.0470(3) 0.146(3) Uani 1 1 d D U . . .
H3A_29 H 0.4382 0.5677 -0.0264 0.220 Uiso 1 1 calc R U . . .
H3B_29 H 0.4588 0.5605 -0.0704 0.220 Uiso 1 1 calc R U . . .
H3C_29 H 0.4859 0.6032 -0.0310 0.220 Uiso 1 1 calc R U . . .
C4_29 C 0.3585(4) 0.5733(4) -0.1048(4) 0.169(4) Uani 1 1 d D U . . .
H4A_29 H 0.3406 0.5572 -0.0865 0.253 Uiso 1 1 calc R U . . .
H4B_29 H 0.3313 0.5845 -0.1273 0.253 Uiso 1 1 calc R U . . .
H4C_29 H 0.3787 0.5517 -0.1195 0.253 Uiso 1 1 calc R U . . .

loop_
_atom_site_aniso_label
_atom_site_aniso_U_11
_atom_site_aniso_U_22
_atom_site_aniso_U_33
_atom_site_aniso_U_23
_atom_site_aniso_U_13
_atom_site_aniso_U_12
Pd1_1 0.05320(17) 0.03431(16) 0.03528(16) -0.00353(12) 0.00578(12) -0.00233(12)
Pd2_1 0.05500(18) 0.03263(15) 0.03717(17) -0.00147(12) 0.00549(12) -0.00425(12)
Pd3_2 0.04697(16) 0.03685(16) 0.03282(15) -0.00371(12) 0.00308(11) -0.00418(12)
Pd4_2 0.04155(15) 0.04082(16) 0.03204(15) -0.00229(12) 0.00283(11) -0.00419(12)
S1_3 0.0875(9) 0.0675(8) 0.0575(7) -0.0118(6) 0.0087(6) -0.0232(7)
N8_3 0.076(3) 0.090(3) 0.076(3) -0.040(3) 0.029(2) -0.025(2)
N23_3 0.0544(17) 0.0345(16) 0.0406(17) -0.0023(13) 0.0047(13) -0.0029(13)
N35_3 0.0622(19) 0.0378(17) 0.0397(17) 0.0025(14) 0.0077(14) -0.0038(14)
C2_3 0.081(3) 0.071(3) 0.058(3) -0.022(2) 0.021(2) -0.022(2)
C3_3 0.076(3) 0.067(3) 0.055(3) -0.021(2) 0.018(2) -0.023(2)
C4_3 0.086(3) 0.068(3) 0.056(3) -0.018(2) 0.021(2) -0.024(3)
C5_3 0.086(3) 0.079(3) 0.059(3) -0.017(3) 0.029(3) -0.022(3)
C6_3 0.080(3) 0.085(3) 0.055(3) -0.023(3) 0.022(2) -0.018(3)
C7_3 0.069(3) 0.078(3) 0.061(3) -0.023(2) 0.019(2) -0.020(2)
C9_3 0.069(3) 0.069(3) 0.062(3) -0.029(2) 0.020(2) -0.013(2)
C10_3 0.074(3) 0.078(3) 0.058(3) -0.029(3) 0.029(2) -0.020(2)
C11_3 0.077(3) 0.067(3) 0.059(3) -0.018(2) 0.019(2) -0.016(2)
C12_3 0.066(2) 0.050(2) 0.060(3) -0.014(2) 0.0167(19) -0.0099(19)
C13_3 0.066(2) 0.055(3) 0.056(3) -0.012(2) 0.014(2) -0.011(2)
C14_3 0.073(3) 0.059(3) 0.055(3) -0.017(2) 0.015(2) -0.013(2)
C15_3 0.082(3) 0.059(3) 0.053(3) -0.018(2) 0.023(2) -0.022(2)
C16_3 0.072(3) 0.068(3) 0.051(3) -0.021(2) 0.014(2) -0.018(2)
C17_3 0.065(3) 0.065(3) 0.051(3) -0.019(2) 0.013(2) -0.012(2)
C18_3 0.066(2) 0.051(2) 0.040(2) -0.0072(18) 0.0102(17) -0.0110(19)
C19_3 0.078(3) 0.068(3) 0.064(3) -0.024(3) 0.026(2) -0.027(2)
C20_3 0.087(3) 0.077(3) 0.071(3) -0.029(3) 0.035(3) -0.031(3)
C21_3 0.056(2) 0.045(2) 0.042(2) -0.0054(17) 0.0059(16) -0.0077(17)
C22_3 0.056(2) 0.039(2) 0.042(2) -0.0053(16) 0.0063(16) -0.0072(16)
C24_3 0.053(2) 0.0381(19) 0.047(2) -0.0061(17) 0.0062(16) -0.0041(16)
C25_3 0.058(2) 0.044(2) 0.050(2) -0.0024(18) 0.0091(17) -0.0094(18)
C26_3 0.061(2) 0.047(2) 0.047(2) -0.0013(18) 0.0086(18) -0.0091(18)
C27_3 0.070(2) 0.052(2) 0.053(2) -0.013(2) 0.018(2) -0.012(2)
C28_3 0.079(3) 0.046(2) 0.058(3) -0.019(2) 0.025(2) -0.015(2)
C29_3 0.072(3) 0.042(2) 0.050(2) -0.0092(19) 0.0227(19) -0.0052(19)
C30_3 0.069(2) 0.0377(19) 0.043(2) -0.0020(17) 0.0086(17) -0.0088(17)
C31_3 0.069(2) 0.050(2) 0.053(3) -0.007(2) 0.0136(19) -0.0048(19)
C32_3 0.067(2) 0.052(2) 0.050(2) -0.015(2) 0.0140(19) -0.007(2)
C33_3 0.063(2) 0.0365(19) 0.043(2) -0.0008(16) 0.0073(16) -0.0037(16)
C34_3 0.062(2) 0.0364(19) 0.0349(19) -0.0016(16) 0.0044(15) -0.0023(16)
C36_3 0.064(2) 0.048(2) 0.038(2) -0.0009(17) 0.0025(17) -0.0099(18)
C37_3 0.074(3) 0.058(3) 0.033(2) -0.0040(19) 0.0061(17) -0.009(2)
C38_3 0.071(2) 0.047(2) 0.040(2) 0.0004(17) 0.0112(18) -0.0023(19)
C39_3 0.088(3) 0.125(5) 0.095(4) -0.054(4) 0.042(3) -0.032(3)
C40_3 0.094(4) 0.115(5) 0.143(6) -0.039(5) 0.041(4) -0.023(4)
C41_3l 0.141(9) 0.179(12) 0.186(11) -0.016(10) 0.070(8) 0.011(8)
C42_3l 0.156(10) 0.176(12) 0.200(11) -0.007(9) 0.061(8) 0.015(9)
C43_3l 0.046(5) 0.035(4) 0.121(8) 0.021(5) 0.000(5) 0.017(4)
C44_3l 0.106(10) 0.126(12) 0.187(13) -0.017(10) 0.001(9) 0.030(9)
C41_3m 0.110(7) 0.089(6) 0.173(11) -0.039(6) 0.048(7) -0.019(5)
C42_3m 0.129(8) 0.085(7) 0.221(13) -0.013(8) 0.062(8) -0.006(6)
C43_3m 0.161(11) 0.076(7) 0.260(16) -0.009(9) 0.058(11) 0.004(7)
C44_3m 0.184(13) 0.097(11) 0.30(2) -0.003(13) 0.053(14) 0.020(10)
S1_4 0.0665(7) 0.0471(6) 0.0963(10) 0.0139(6) 0.0230(7) 0.0098(5)
N8_4 0.071(2) 0.0445(19) 0.063(2) 0.0121(17) 0.0111(17) 0.0018(16)
N23_4 0.0606(19) 0.0419(17) 0.0428(18) -0.0005(14) 0.0076(15) 0.0026(15)
N35_4 0.0606(19) 0.0409(17) 0.0394(17) 0.0044(14) 0.0145(14) 0.0013(14)
C2_4 0.068(2) 0.046(2) 0.073(3) 0.011(2) 0.022(2) 0.0071(18)
C3_4 0.073(3) 0.044(2) 0.082(3) 0.009(2) 0.019(2) 0.007(2)
C4_4 0.074(3) 0.044(2) 0.084(3) 0.008(2) 0.024(2) 0.0045(19)
C5_4 0.073(3) 0.039(2) 0.068(3) 0.001(2) 0.017(2) 0.0036(19)
C6_4 0.078(3) 0.038(2) 0.061(3) 0.0048(19) 0.019(2) 0.0060(19)
C7_4 0.073(2) 0.039(2) 0.064(3) 0.0077(19) 0.022(2) 0.0037(18)
C9_4 0.062(2) 0.049(2) 0.061(2) 0.0169(19) 0.0155(19) 0.0000(18)
C10_4 0.062(2) 0.048(2) 0.061(3) 0.0160(19) 0.0193(19) 0.0071(18)
C11_4 0.064(2) 0.054(2) 0.056(2) 0.012(2) 0.0139(19) 0.0105(19)
C12_4 0.065(2) 0.061(2) 0.062(3) 0.022(2) 0.0202(19) 0.008(2)
C13_4 0.059(2) 0.056(2) 0.067(3) 0.023(2) 0.021(2) 0.0050(19)
C14_4 0.062(2) 0.048(2) 0.078(3) 0.021(2) 0.022(2) 0.0060(18)
C15_4 0.073(3) 0.042(2) 0.088(4) 0.008(2) 0.018(2) 0.0042(19)
C16_4 0.073(3) 0.048(3) 0.187(7) 0.026(3) 0.007(4) 0.007(2)
C17_4 0.072(3) 0.044(3) 0.174(7) 0.023(3) 0.000(4) 0.001(2)
C18_4 0.073(3) 0.045(2) 0.085(3) 0.012(2) 0.013(2) 0.007(2)
C19_4 0.089(3) 0.044(3) 0.131(5) 0.014(3) -0.013(3) 0.003(2)
C20_4 0.103(4) 0.046(3) 0.105(5) 0.004(3) -0.020(3) 0.000(2)
C21_4 0.065(2) 0.048(2) 0.069(3) 0.012(2) 0.006(2) 0.0037(19)
C22_4 0.059(2) 0.0405(19) 0.052(2) 0.0001(17) 0.0137(18) 0.0029(17)
C24_4 0.072(3) 0.049(2) 0.066(3) -0.001(2) -0.008(2) -0.002(2)
C25_4 0.088(4) 0.056(3) 0.098(4) 0.011(3) -0.023(3) -0.002(3)
C26_4 0.085(3) 0.052(3) 0.105(4) 0.013(3) -0.021(3) 0.004(2)
C27_4 0.063(2) 0.060(3) 0.061(3) 0.020(2) 0.0154(19) 0.007(2)
C28_4 0.065(3) 0.061(3) 0.073(3) 0.021(2) 0.008(2) -0.006(2)
C29_4 0.069(3) 0.068(3) 0.068(3) 0.024(2) 0.007(2) -0.005(2)
C30_4 0.060(2) 0.056(2) 0.056(2) 0.013(2) 0.0152(18) 0.0060(19)
C31_4 0.067(3) 0.054(3) 0.069(3) 0.015(2) 0.013(2) -0.002(2)
C32_4 0.074(3) 0.057(3) 0.068(3) 0.015(2) 0.013(2) 0.003(2)
C33_4 0.062(2) 0.051(2) 0.046(2) 0.0111(18) 0.0212(17) 0.0066(17)
C34_4 0.066(2) 0.040(2) 0.044(2) 0.0023(17) 0.0136(17) 0.0012(17)
C36_4 0.063(2) 0.042(2) 0.054(2) 0.0008(18) 0.0236(19) -0.0019(17)
C37_4 0.065(2) 0.040(2) 0.061(3) 0.0044(18) 0.0299(19) 0.0022(18)
C38_4 0.064(2) 0.047(2) 0.068(3) 0.014(2) 0.028(2) 0.0084(18)
C39_4 0.073(3) 0.047(2) 0.064(3) 0.014(2) 0.014(2) 0.003(2)
C40_4 0.113(4) 0.081(4) 0.066(3) 0.021(3) 0.024(3) 0.018(3)
C41_4 0.109(4) 0.086(4) 0.070(3) 0.022(3) 0.013(3) 0.013(3)
C42_4 0.230(9) 0.153(7) 0.082(4) 0.038(4) 0.042(5) 0.059(7)
C43_4 0.298(12) 0.137(8) 0.110(6) 0.030(6) 0.059(7) 0.079(8)
C44_4 0.277(15) 0.194(12) 0.124(7) 0.037(8) 0.056(8) 0.045(11)
S1_5 0.1285(14) 0.0784(10) 0.0662(9) -0.0140(8) 0.0173(9) -0.0404(10)
N23_5 0.0621(19) 0.0405(17) 0.0431(18) 0.0048(14) 0.0140(14) 0.0020(15)
N35_5 0.0554(18) 0.0349(16) 0.0462(18) -0.0020(14) 0.0086(14) -0.0031(14)
C2_5 0.098(3) 0.066(3) 0.072(3) -0.023(3) 0.028(3) -0.023(3)
C3_5 0.101(3) 0.064(3) 0.066(3) -0.020(3) 0.033(3) -0.022(3)
C4_5 0.088(3) 0.064(3) 0.069(3) -0.020(2) 0.035(2) -0.017(2)
C5_5 0.096(4) 0.082(4) 0.071(3) -0.021(3) 0.037(3) -0.024(3)
C6_5 0.093(3) 0.095(4) 0.074(3) -0.035(3) 0.039(3) -0.033(3)
C7_5 0.092(3) 0.076(3) 0.077(3) -0.029(3) 0.033(3) -0.021(3)
C9_5 0.099(4) 0.093(4) 0.074(3) -0.029(3) 0.032(3) -0.033(3)
C10_5 0.115(5) 0.108(4) 0.071(3) -0.034(3) 0.043(3) -0.046(4)
C11_5 0.124(5) 0.101(4) 0.063(3) -0.020(3) 0.042(3) -0.046(4)
C12_5 0.099(4) 0.072(3) 0.060(3) -0.018(2) 0.033(3) -0.029(3)
C13_5 0.099(4) 0.078(3) 0.060(3) -0.016(3) 0.031(3) -0.032(3)
C14_5 0.106(4) 0.078(3) 0.068(3) -0.021(3) 0.030(3) -0.030(3)
C15_5 0.086(3) 0.059(3) 0.063(3) -0.018(2) 0.032(2) -0.020(2)
C16_5 0.089(3) 0.056(3) 0.065(3) -0.013(2) 0.032(2) -0.013(2)
C17_5 0.083(3) 0.047(2) 0.062(3) -0.009(2) 0.033(2) -0.008(2)
C18_5 0.075(3) 0.048(2) 0.056(3) 0.000(2) 0.024(2) -0.0052(19)
C19_5 0.077(3) 0.060(3) 0.068(3) -0.011(2) 0.027(2) -0.004(2)
C20_5 0.079(3) 0.061(3) 0.067(3) -0.021(2) 0.027(2) -0.015(2)
C21_5 0.073(2) 0.040(2) 0.047(2) 0.0033(17) 0.0187(18) 0.0027(18)
C22_5 0.067(2) 0.038(2) 0.039(2) -0.0024(16) 0.0102(17) 0.0007(17)
C24_5 0.068(2) 0.046(2) 0.038(2) -0.0001(17) 0.0064(17) 0.0044(19)
C25_5 0.076(3) 0.053(2) 0.038(2) 0.0013(19) 0.0085(18) 0.007(2)
C26_5 0.081(3) 0.048(2) 0.048(2) 0.0077(19) 0.019(2) 0.007(2)
C27_5 0.097(3) 0.068(3) 0.062(3) -0.015(2) 0.029(3) -0.026(3)
C28_5 0.080(3) 0.075(3) 0.069(3) -0.021(3) 0.019(3) -0.018(3)
C29_5 0.077(3) 0.081(3) 0.070(3) -0.026(3) 0.022(3) -0.019(3)
C30_5 0.073(3) 0.055(2) 0.048(2) -0.009(2) 0.0138(19) -0.014(2)
C31_5 0.106(4) 0.103(4) 0.081(4) -0.040(3) 0.053(3) -0.050(3)
C32_5 0.118(4) 0.105(4) 0.077(4) -0.041(4) 0.053(3) -0.052(4)
C33_5 0.063(2) 0.046(2) 0.047(2) -0.0031(18) 0.0097(17) -0.0054(18)
C34_5 0.060(2) 0.039(2) 0.046(2) 0.0006(17) 0.0086(17) -0.0042(17)
C36_5 0.063(2) 0.043(2) 0.059(3) -0.013(2) 0.0114(19) -0.0105(18)
C37_5 0.064(3) 0.052(2) 0.063(3) -0.014(2) 0.018(2) -0.016(2)
C38_5 0.069(3) 0.054(3) 0.066(3) -0.009(2) 0.021(2) -0.010(2)
N8_5j 0.100(6) 0.110(7) 0.094(6) -0.048(6) 0.040(5) -0.038(5)
C39_5j 0.110(7) 0.140(9) 0.114(8) -0.056(8) 0.050(6) -0.039(7)
C40_5j 0.118(8) 0.153(12) 0.137(10) -0.054(10) 0.052(7) -0.042(8)
C41_5j 0.135(15) 0.20(2) 0.136(16) -0.052(17) 0.054(13) -0.028(15)
N8_5k 0.096(4) 0.110(5) 0.095(4) -0.056(4) 0.044(3) -0.039(3)
C39_5k 0.104(5) 0.143(7) 0.116(6) -0.064(5) 0.055(4) -0.049(5)
C40_5k 0.116(6) 0.157(9) 0.148(8) -0.048(7) 0.055(5) -0.040(6)
C41_5k 0.189(13) 0.176(11) 0.264(18) 0.000(11) 0.127(12) -0.006(9)
S1_6 0.0591(6) 0.0408(5) 0.0587(7) 0.0009(5) 0.0026(5) 0.0039(5)
N8_6 0.0601(19) 0.0385(17) 0.0424(17) 0.0048(14) -0.0026(14) -0.0041(14)
N23_6 0.0524(17) 0.0381(16) 0.0319(15) -0.0033(13) 0.0052(13) -0.0029(13)
N35_6 0.0587(19) 0.0406(17) 0.0470(19) 0.0029(15) 0.0050(15) -0.0052(14)
C2_6 0.054(2) 0.0417(19) 0.044(2) 0.0040(16) 0.0075(16) -0.0019(16)
C3_6 0.050(2) 0.047(2) 0.045(2) 0.0079(17) 0.0060(16) 0.0000(16)
C4_6 0.051(2) 0.049(2) 0.044(2) 0.0071(17) 0.0069(16) -0.0043(16)
C5_6 0.054(2) 0.044(2) 0.050(2) 0.0032(18) 0.0068(17) -0.0033(17)
C6_6 0.053(2) 0.041(2) 0.047(2) 0.0065(16) 0.0080(16) -0.0007(16)
C7_6 0.054(2) 0.0393(18) 0.0407(19) 0.0028(15) 0.0078(15) -0.0028(15)
C9_6 0.062(2) 0.0353(18) 0.0369(19) -0.0009(15) 0.0070(16) -0.0003(15)
C10_6 0.062(2) 0.0339(18) 0.047(2) -0.0043(16) 0.0042(17) 0.0003(16)
C11_6 0.060(2) 0.0374(19) 0.049(2) -0.0058(17) 0.0013(18) -0.0023(16)
C12_6 0.063(2) 0.0372(19) 0.056(3) -0.0034(17) 0.0055(19) -0.0019(16)
C13_6 0.063(2) 0.038(2) 0.058(3) -0.0019(18) 0.0075(19) 0.0008(17)
C14_6 0.058(2) 0.042(2) 0.046(2) 0.0003(17) 0.0038(17) -0.0019(16)
C15_6 0.055(2) 0.048(2) 0.040(2) -0.0001(16) 0.0082(16) -0.0040(17)
C16_6 0.060(2) 0.049(2) 0.046(2) 0.0088(18) 0.0022(18) -0.0101(18)
C17_6 0.064(2) 0.047(2) 0.040(2) 0.0072(17) 0.0041(17) -0.0103(18)
C18_6 0.052(2) 0.045(2) 0.042(2) -0.0021(16) 0.0062(16) -0.0021(16)
C19_6 0.056(2) 0.043(2) 0.053(2) 0.0032(18) 0.0049(18) -0.0065(17)
C20_6 0.060(2) 0.044(2) 0.050(2) 0.0064(18) 0.0063(18) -0.0018(17)
C21_6 0.0521(19) 0.0398(19) 0.0373(19) 0.0000(15) 0.0067(15) -0.0039(15)
C22_6 0.053(2) 0.0372(18) 0.040(2) -0.0042(15) 0.0074(15) -0.0058(15)
C24_6 0.054(2) 0.0377(18) 0.038(2) -0.0040(15) 0.0049(16) -0.0048(15)
C25_6 0.055(2) 0.0372(19) 0.046(2) -0.0043(16) 0.0084(16) -0.0042(16)
C26_6 0.053(2) 0.0389(19) 0.044(2) -0.0003(16) 0.0102(16) -0.0019(16)
C27_6 0.064(2) 0.038(2) 0.068(3) 0.0024(19) 0.007(2) -0.0041(17)
C28_6 0.078(3) 0.042(2) 0.102(4) 0.004(2) -0.016(3) -0.003(2)
C29_6 0.071(3) 0.040(2) 0.112(4) 0.007(2) -0.005(3) 0.001(2)
C30_6 0.065(2) 0.042(2) 0.071(3) 0.009(2) 0.003(2) -0.0007(18)
C31_6 0.063(3) 0.044(2) 0.145(6) 0.012(3) -0.005(3) -0.001(2)
C32_6 0.067(3) 0.042(2) 0.144(6) 0.012(3) -0.009(3) 0.002(2)
C33_6 0.058(2) 0.044(2) 0.070(3) 0.0088(19) -0.002(2) -0.0061(18)
C34_6 0.054(2) 0.0392(19) 0.051(2) 0.0024(17) 0.0038(17) -0.0078(16)
C36_6 0.075(3) 0.042(2) 0.072(3) 0.003(2) -0.012(2) -0.009(2)
C37_6 0.085(3) 0.052(3) 0.099(4) 0.016(3) -0.035(3) -0.016(2)
C38_6 0.077(3) 0.049(3) 0.098(4) 0.016(2) -0.023(3) -0.005(2)
C39_6 0.060(2) 0.041(2) 0.044(2) 0.0089(17) 0.0043(17) 0.0004(17)
C40_6 0.071(3) 0.066(3) 0.046(2) 0.009(2) 0.0092(19) 0.015(2)
C41_6 0.084(3) 0.085(4) 0.051(2) 0.021(2) 0.001(2) 0.013(3)
C42_6n 0.115(6) 0.094(7) 0.045(4) 0.011(4) 0.007(4) -0.006(5)
C43_6n 0.117(6) 0.077(6) 0.059(5) 0.005(4) 0.014(4) -0.012(5)
C44_6n 0.153(9) 0.112(8) 0.117(10) -0.017(7) 0.065(8) -0.038(7)
C42_6o 0.114(8) 0.101(8) 0.064(5) 0.020(5) 0.021(5) -0.002(7)
C43_6o 0.139(10) 0.113(9) 0.081(7) 0.011(7) 0.015(7) 0.009(8)
C44_6o 0.23(2) 0.145(16) 0.095(10) 0.001(11) 0.056(12) -0.001(15)
S1_7 0.0973(10) 0.0871(10) 0.0581(8) -0.0279(7) -0.0254(7) 0.0429(8)
N8_7 0.067(2) 0.057(2) 0.0454(19) 0.0113(16) -0.0023(16) -0.0128(17)
N23_7 0.0487(17) 0.0372(16) 0.0432(17) 0.0002(13) 0.0049(13) -0.0006(13)
N35_7 0.0551(18) 0.0467(18) 0.0348(16) 0.0003(14) 0.0088(13) -0.0053(14)
C2_7 0.059(2) 0.060(2) 0.043(2) -0.0031(18) 0.0033(17) 0.0043(19)
C3_7 0.063(2) 0.055(2) 0.047(2) -0.0034(19) -0.0007(18) 0.008(2)
C4_7 0.056(2) 0.051(2) 0.045(2) 0.0041(17) 0.0026(17) -0.0040(18)
C5_7 0.065(2) 0.050(2) 0.042(2) 0.0029(18) 0.0025(18) -0.0089(19)
C6_7 0.072(3) 0.055(2) 0.042(2) 0.0085(19) 0.0031(19) -0.010(2)
C7_7 0.059(2) 0.061(2) 0.042(2) 0.0110(18) 0.0035(17) -0.0066(19)
C9_7 0.064(2) 0.054(2) 0.041(2) 0.0104(17) 0.0048(17) -0.0074(18)
C10_7 0.070(3) 0.056(3) 0.066(3) 0.020(2) -0.013(2) -0.016(2)
C11_7 0.067(3) 0.049(2) 0.061(3) 0.016(2) -0.010(2) -0.0119(19)
C12_7 0.0495(19) 0.045(2) 0.0396(19) 0.0080(16) 0.0085(15) -0.0038(15)
C13_7 0.062(2) 0.049(2) 0.037(2) -0.0006(17) 0.0075(16) 0.0096(18)
C14_7 0.065(2) 0.053(2) 0.038(2) 0.0000(17) 0.0073(17) 0.0035(18)
C15_7 0.056(2) 0.053(2) 0.043(2) 0.0022(18) 0.0008(17) 0.0000(18)
C16_7 0.060(2) 0.045(2) 0.049(2) -0.0015(18) -0.0064(18) -0.0040(18)
C17_7 0.065(2) 0.039(2) 0.060(2) 0.0065(18) -0.0047(19) -0.0003(18)
C18_7 0.052(2) 0.041(2) 0.051(2) 0.0052(17) 0.0012(16) 0.0039(16)
C19_7 0.054(2) 0.048(2) 0.045(2) 0.0017(18) -0.0015(17) -0.0073(17)
C20_7 0.054(2) 0.057(2) 0.054(2) 0.011(2) 0.0014(18) -0.0094(19)
C21_7 0.050(2) 0.0396(19) 0.049(2) 0.0044(16) 0.0017(16) -0.0008(16)
C22_7 0.054(2) 0.0402(19) 0.0380(19) -0.0038(15) 0.0057(15) -0.0033(16)
C24_7 0.059(2) 0.042(2) 0.049(2) 0.0028(17) -0.0109(18) -0.0033(17)
C25_7 0.084(3) 0.053(3) 0.068(3) 0.017(2) -0.035(2) -0.021(2)
C26_7 0.081(3) 0.047(2) 0.068(3) 0.014(2) -0.025(2) -0.012(2)
C27_7 0.0461(18) 0.046(2) 0.0411(19) 0.0059(16) 0.0107(15) -0.0030(15)
C28_7 0.052(2) 0.046(2) 0.054(2) 0.0092(18) 0.0089(17) -0.0014(17)
C29_7 0.049(2) 0.041(2) 0.055(2) 0.0082(17) 0.0115(17) -0.0044(16)
C30_7 0.0481(19) 0.045(2) 0.0413(19) 0.0020(16) 0.0122(15) -0.0039(15)
C31_7 0.051(2) 0.045(2) 0.043(2) 0.0067(17) 0.0083(16) -0.0005(16)
C32_7 0.055(2) 0.043(2) 0.047(2) 0.0050(17) 0.0075(16) -0.0027(16)
C33_7 0.055(2) 0.047(2) 0.0358(19) 0.0004(16) 0.0124(15) -0.0044(16)
C34_7 0.0498(19) 0.045(2) 0.0364(19) -0.0016(16) 0.0069(15) -0.0047(16)
C36_7 0.076(3) 0.060(3) 0.038(2) 0.0061(19) -0.0005(19) -0.015(2)
C37_7 0.102(4) 0.071(3) 0.041(2) 0.020(2) -0.009(2) -0.021(3)
C38_7 0.083(3) 0.056(3) 0.038(2) 0.0097(19) 0.0047(19) -0.011(2)
C39_7 0.079(3) 0.057(2) 0.050(2) 0.017(2) -0.005(2) -0.018(2)
C40_7 0.078(3) 0.062(3) 0.069(3) 0.018(2) 0.001(2) -0.013(2)
C41_7 0.091(4) 0.071(3) 0.086(4) 0.012(3) 0.003(3) -0.010(3)
C42_7 0.092(4) 0.073(3) 0.070(3) 0.011(3) 0.003(3) -0.019(3)
C43_7 0.107(4) 0.078(4) 0.090(4) 0.012(3) 0.017(3) -0.008(3)
C44_7 0.120(5) 0.083(5) 0.114(6) 0.019(4) 0.001(4) -0.036(4)
S1_8 0.0549(5) 0.0454(5) 0.0334(5) 0.0009(4) 0.0033(4) -0.0051(4)
N8_8 0.082(2) 0.0380(17) 0.0477(19) 0.0004(15) -0.0011(17) -0.0058(16)
N23_8 0.0419(15) 0.0423(17) 0.0339(15) 0.0033(13) 0.0018(12) -0.0032(12)
N35_8 0.0484(17) 0.0514(19) 0.0368(16) -0.0027(14) 0.0052(13) -0.0014(14)
C2_8 0.060(2) 0.0393(19) 0.0376(19) 0.0007(15) 0.0063(16) -0.0015(16)
C3_8 0.055(2) 0.042(2) 0.0373(18) 0.0010(15) 0.0071(15) 0.0007(16)
C4_8 0.057(2) 0.047(2) 0.0345(18) -0.0005(16) 0.0046(15) 0.0018(17)
C5_8 0.066(2) 0.047(2) 0.042(2) 0.0097(17) 0.0082(17) 0.0085(18)
C6_8 0.070(3) 0.039(2) 0.051(2) 0.0065(17) 0.0103(19) 0.0050(18)
C7_8 0.066(2) 0.0366(19) 0.046(2) 0.0025(16) 0.0053(17) 0.0013(17)
C9_8 0.066(2) 0.041(2) 0.040(2) 0.0020(16) 0.0067(16) -0.0056(17)
C10_8 0.071(2) 0.045(2) 0.040(2) -0.0012(17) 0.0102(18) -0.0129(18)
C11_8 0.062(2) 0.051(2) 0.040(2) -0.0029(18) 0.0127(17) -0.0111(18)
C12_8 0.056(2) 0.047(2) 0.040(2) -0.0034(16) 0.0121(16) -0.0034(16)
C13_8 0.057(2) 0.0387(19) 0.0363(19) -0.0023(16) 0.0067(15) -0.0056(16)
C14_8 0.054(2) 0.0419(19) 0.0360(19) -0.0027(16) 0.0043(15) -0.0074(15)
C15_8 0.053(2) 0.048(2) 0.0328(18) 0.0015(15) 0.0056(15) 0.0030(16)
C16_8 0.055(2) 0.048(2) 0.0352(19) 0.0046(16) 0.0050(15) 0.0048(17)
C17_8 0.054(2) 0.046(2) 0.0384(19) 0.0074(16) 0.0058(15) 0.0078(17)
C18_8 0.0504(19) 0.047(2) 0.0340(18) 0.0019(15) 0.0083(14) 0.0022(16)
C19_8 0.0473(19) 0.053(2) 0.0359(19) 0.0045(16) 0.0065(15) 0.0062(16)
C20_8 0.057(2) 0.051(2) 0.0362(19) 0.0005(17) 0.0099(16) 0.0104(17)
C21_8 0.0477(18) 0.0416(19) 0.0353(17) 0.0056(15) 0.0060(14) -0.0013(15)
C22_8 0.0435(17) 0.0393(18) 0.0335(17) 0.0048(14) 0.0021(13) -0.0046(14)
C24_8 0.0476(19) 0.043(2) 0.0366(19) 0.0000(16) -0.0010(14) -0.0062(15)
C25_8 0.0445(19) 0.047(2) 0.051(2) 0.0008(18) 0.0025(16) 0.0009(16)
C26_8 0.050(2) 0.049(2) 0.044(2) 0.0003(17) 0.0035(15) -0.0021(17)
C27_8 0.0518(19) 0.046(2) 0.0400(19) -0.0025(16) 0.0065(15) -0.0048(16)
C28_8 0.058(2) 0.054(2) 0.045(2) 0.0014(19) 0.0147(17) -0.0063(18)
C29_8 0.053(2) 0.052(2) 0.045(2) -0.0028(18) 0.0122(16) -0.0013(17)
C30_8 0.052(2) 0.056(2) 0.041(2) -0.0021(18) 0.0096(15) -0.0029(17)
C31_8 0.056(2) 0.070(3) 0.043(2) 0.003(2) 0.0141(17) 0.004(2)
C32_8 0.055(2) 0.064(3) 0.045(2) 0.002(2) 0.0143(17) 0.0023(19)
C33_8 0.051(2) 0.054(2) 0.0400(19) -0.0022(17) 0.0063(15) -0.0023(17)
C34_8 0.0512(19) 0.047(2) 0.0374(19) -0.0051(16) 0.0099(15) -0.0048(16)
C36_8 0.067(3) 0.069(3) 0.032(2) -0.0041(19) 0.0045(17) 0.011(2)
C37_8 0.073(3) 0.086(4) 0.042(2) 0.001(2) 0.012(2) 0.017(3)
C38_8 0.066(3) 0.076(3) 0.043(2) -0.002(2) 0.0164(18) 0.011(2)
C39_8 0.107(4) 0.038(2) 0.061(3) 0.006(2) -0.005(3) -0.009(2)
C40_8 0.156(6) 0.063(3) 0.085(4) 0.010(3) 0.027(4) 0.013(4)
C41_8 0.222(8) 0.096(5) 0.104(5) 0.038(4) 0.067(5) 0.048(5)
C42_8 0.268(10) 0.127(7) 0.186(8) 0.031(6) 0.113(8) 0.056(7)
C43_8 0.282(13) 0.123(8) 0.194(9) 0.055(7) 0.138(9) 0.079(8)
C44_8 0.314(16) 0.176(12) 0.214(12) 0.086(9) 0.109(11) 0.069(11)
S1_9 0.0736(7) 0.0621(7) 0.0438(6) -0.0161(5) -0.0118(5) 0.0154(6)
N8_9 0.064(2) 0.0505(19) 0.0385(17) 0.0050(15) -0.0008(15) -0.0150(16)
N23_9 0.0517(17) 0.0394(16) 0.0354(16) -0.0033(13) 0.0066(13) -0.0055(13)
N35_9 0.0388(15) 0.0431(17) 0.0411(16) 0.0005(13) 0.0009(12) -0.0007(13)
C2_9 0.052(2) 0.048(2) 0.0354(19) 0.0009(16) 0.0076(15) -0.0010(16)
C3_9 0.056(2) 0.046(2) 0.0356(19) -0.0018(16) 0.0065(15) -0.0023(16)
C4_9 0.055(2) 0.047(2) 0.0335(18) 0.0045(16) 0.0038(15) -0.0075(16)
C5_9 0.073(3) 0.047(2) 0.043(2) 0.0090(18) -0.0049(19) -0.0144(19)
C6_9 0.075(3) 0.048(2) 0.046(2) 0.0086(19) -0.005(2) -0.015(2)
C7_9 0.059(2) 0.048(2) 0.0351(18) 0.0030(16) 0.0042(16) -0.0135(17)
C9_9 0.056(2) 0.054(2) 0.0341(18) 0.0003(16) 0.0023(15) -0.0105(17)
C10_9 0.066(2) 0.047(2) 0.0362(19) 0.0005(17) 0.0042(17) -0.0090(18)
C11_9 0.064(2) 0.047(2) 0.0357(19) -0.0019(16) 0.0026(17) -0.0112(18)
C12_9 0.057(2) 0.049(2) 0.0374(19) -0.0017(16) 0.0054(16) -0.0041(17)
C13_9 0.055(2) 0.050(2) 0.044(2) -0.0023(17) 0.0008(17) -0.0012(18)
C14_9 0.057(2) 0.051(2) 0.0379(19) -0.0038(17) 0.0028(16) -0.0033(17)
C15_9 0.0511(19) 0.046(2) 0.0348(18) 0.0010(16) 0.0066(15) -0.0105(16)
C16_9 0.055(2) 0.0404(19) 0.0368(19) -0.0004(16) 0.0055(15) -0.0025(16)
C17_9 0.053(2) 0.0415(19) 0.0357(19) 0.0018(15) 0.0033(15) -0.0051(16)
C18_9 0.0516(19) 0.0437(19) 0.0330(18) 0.0005(15) 0.0083(14) -0.0045(15)
C19_9 0.053(2) 0.042(2) 0.041(2) 0.0003(16) 0.0043(16) -0.0046(16)
C20_9 0.055(2) 0.044(2) 0.043(2) 0.0057(17) 0.0017(16) 0.0003(16)
C21_9 0.0507(19) 0.046(2) 0.0341(18) -0.0022(15) 0.0074(14) -0.0039(16)
C22_9 0.054(2) 0.0424(19) 0.0316(18) -0.0013(15) 0.0033(15) -0.0056(16)
C24_9 0.055(2) 0.051(2) 0.0323(18) -0.0011(16) -0.0023(15) -0.0071(17)
C25_9 0.061(2) 0.054(2) 0.0328(19) 0.0059(17) 0.0010(16) -0.0054(18)
C26_9 0.061(2) 0.048(2) 0.0335(18) 0.0034(16) 0.0068(16) -0.0040(17)
C27_9 0.056(2) 0.045(2) 0.042(2) -0.0053(16) 0.0029(16) -0.0019(17)
C28_9 0.059(2) 0.041(2) 0.043(2) -0.0028(16) 0.0003(17) 0.0009(17)
C29_9 0.056(2) 0.0368(19) 0.046(2) -0.0015(16) 0.0012(16) 0.0001(16)
C30_9 0.054(2) 0.0415(19) 0.0412(19) 0.0004(16) 0.0015(16) -0.0009(16)
C31_9 0.053(2) 0.053(2) 0.042(2) -0.0009(18) 0.0023(16) -0.0073(18)
C32_9 0.055(2) 0.048(2) 0.045(2) 0.0007(18) 0.0045(17) -0.0072(17)
C33_9 0.0448(19) 0.0426(19) 0.0428(19) 0.0010(15) -0.0008(15) -0.0002(15)
C34_9 0.0465(19) 0.043(2) 0.042(2) -0.0001(16) 0.0034(15) -0.0020(16)
C36_9 0.054(2) 0.046(2) 0.040(2) -0.0021(16) -0.0032(16) 0.0011(17)
C37_9 0.070(3) 0.047(2) 0.046(2) -0.0040(18) -0.0138(19) -0.0050(19)
C38_9 0.062(2) 0.044(2) 0.053(2) 0.0015(18) -0.0062(18) -0.0070(18)
C39_9 0.068(3) 0.052(2) 0.046(2) 0.0114(18) 0.0004(19) -0.0187(19)
C40_9 0.070(3) 0.050(2) 0.061(3) 0.008(2) 0.002(2) -0.012(2)
C41_9 0.074(3) 0.057(3) 0.076(3) 0.014(2) -0.004(2) -0.010(2)
C42_9 0.077(3) 0.057(3) 0.063(3) 0.005(2) 0.005(2) -0.010(2)
C43_9 0.089(4) 0.056(3) 0.092(4) 0.001(3) 0.005(3) -0.011(3)
C44_9 0.110(5) 0.071(4) 0.105(5) 0.008(4) 0.004(4) -0.029(3)
S1_10 0.0569(6) 0.0553(6) 0.0327(5) 0.0044(4) 0.0027(4) -0.0061(5)
N8_10 0.072(2) 0.0403(17) 0.0440(19) -0.0016(14) 0.0046(16) 0.0013(15)
N23_10 0.0456(16) 0.053(2) 0.0377(17) -0.0061(15) 0.0064(13) -0.0050(14)
N35_10 0.0483(16) 0.0350(15) 0.0373(16) 0.0009(13) 0.0030(12) -0.0024(13)
C2_10 0.056(2) 0.046(2) 0.0345(18) 0.0007(16) 0.0092(15) -0.0015(16)
C3_10 0.055(2) 0.045(2) 0.0354(19) -0.0025(16) 0.0084(15) -0.0009(16)
C4_10 0.055(2) 0.047(2) 0.0358(19) -0.0064(16) 0.0102(15) 0.0007(16)
C5_10 0.056(2) 0.053(2) 0.040(2) -0.0070(17) 0.0091(16) -0.0086(17)
C6_10 0.067(2) 0.048(2) 0.038(2) -0.0038(17) 0.0117(17) -0.0117(18)
C7_10 0.066(2) 0.047(2) 0.0311(18) -0.0036(16) 0.0070(16) -0.0028(17)
C9_10 0.068(2) 0.044(2) 0.0347(19) -0.0010(16) 0.0087(16) 0.0015(17)
C10_10 0.068(2) 0.048(2) 0.039(2) 0.0029(17) 0.0139(17) 0.0061(19)
C11_10 0.066(2) 0.053(2) 0.038(2) 0.0068(17) 0.0091(17) 0.0063(19)
C12_10 0.063(2) 0.046(2) 0.0334(18) -0.0005(16) 0.0072(16) 0.0068(17)
C13_10 0.064(2) 0.044(2) 0.0338(18) -0.0014(16) 0.0064(16) 0.0020(18)
C14_10 0.061(2) 0.048(2) 0.0322(18) 0.0010(16) 0.0077(15) 0.0022(17)
C15_10 0.0520(19) 0.050(2) 0.0369(19) -0.0086(17) 0.0067(15) -0.0052(16)
C16_10 0.057(2) 0.049(2) 0.046(2) -0.0044(18) 0.0137(17) -0.0024(17)
C17_10 0.052(2) 0.048(2) 0.044(2) -0.0060(17) 0.0128(16) -0.0041(17)
C18_10 0.0474(19) 0.062(3) 0.0374(19) -0.0066(18) 0.0054(15) -0.0002(17)
C19_10 0.053(2) 0.079(3) 0.035(2) -0.001(2) 0.0101(16) 0.003(2)
C20_10 0.049(2) 0.068(3) 0.040(2) -0.0021(19) 0.0091(16) 0.0033(19)
C21_10 0.0428(18) 0.066(3) 0.0382(19) -0.0050(18) 0.0040(14) 0.0008(17)
C22_10 0.0461(19) 0.053(2) 0.0371(19) -0.0042(17) 0.0050(15) -0.0053(16)
C24_10 0.052(2) 0.078(3) 0.0322(19) -0.0053(19) 0.0029(15) 0.008(2)
C25_10 0.062(3) 0.104(4) 0.039(2) -0.005(2) 0.0076(18) 0.016(3)
C26_10 0.056(2) 0.093(4) 0.046(2) -0.003(2) 0.0084(18) 0.014(2)
C27_10 0.059(2) 0.049(2) 0.0340(18) -0.0012(16) 0.0093(15) 0.0021(17)
C28_10 0.061(2) 0.047(2) 0.0355(19) 0.0040(16) 0.0074(16) 0.0068(17)
C29_10 0.066(2) 0.042(2) 0.038(2) -0.0004(16) 0.0052(17) 0.0026(18)
C30_10 0.053(2) 0.044(2) 0.0354(18) 0.0011(15) 0.0059(15) -0.0001(16)
C31_10 0.058(2) 0.054(2) 0.037(2) -0.0018(17) -0.0006(16) 0.0099(18)
C32_10 0.066(2) 0.049(2) 0.037(2) -0.0050(17) 0.0057(17) 0.0119(19)
C33_10 0.053(2) 0.0413(19) 0.0364(18) -0.0030(15) 0.0033(15) -0.0005(16)
C34_10 0.053(2) 0.0389(19) 0.0352(18) 0.0017(15) 0.0028(15) -0.0016(15)
C36_10 0.053(2) 0.049(2) 0.043(2) -0.0070(18) -0.0004(16) -0.0023(17)
C37_10 0.054(2) 0.058(3) 0.051(2) -0.011(2) -0.0052(17) 0.0055(19)
C38_10 0.055(2) 0.056(3) 0.049(2) -0.0054(19) 0.0006(17) 0.0050(19)
C39_10 0.101(3) 0.040(2) 0.046(2) 0.0030(18) 0.000(2) -0.006(2)
C40_10 0.141(5) 0.061(3) 0.076(4) 0.012(3) 0.027(3) 0.018(3)
C41_10 0.173(7) 0.099(5) 0.109(5) 0.029(4) 0.064(5) 0.033(5)
C42_10 0.198(8) 0.118(6) 0.148(7) 0.044(5) 0.076(6) 0.064(6)
C43_10 0.240(11) 0.137(8) 0.167(8) 0.059(6) 0.101(7) 0.099(8)
C44_10 0.290(15) 0.178(12) 0.164(9) 0.061(8) 0.083(9) 0.079(10)
S1_11 0.0523(5) 0.0458(5) 0.0378(5) -0.0021(4) -0.0029(4) 0.0035(4)
O2_11 0.0680(19) 0.0616(19) 0.0436(17) -0.0105(14) -0.0066(14) 0.0052(15)
O3_11 0.0544(16) 0.0498(16) 0.0434(15) 0.0088(13) -0.0040(12) -0.0007(13)
O4_11 0.0529(16) 0.0515(17) 0.064(2) 0.0067(15) 0.0084(14) 0.0023(13)
O23_11 0.101(3) 0.0360(16) 0.080(2) 0.0043(16) -0.039(2) -0.0084(16)
O24_11 0.083(2) 0.0439(16) 0.0532(18) 0.0094(14) -0.0069(15) -0.0050(15)
C5_11 0.0536(19) 0.0414(19) 0.0318(17) -0.0030(15) -0.0005(14) 0.0056(15)
C6_11 0.063(2) 0.041(2) 0.045(2) 0.0068(17) -0.0056(18) 0.0038(17)
C7_11 0.064(2) 0.042(2) 0.059(3) 0.0075(19) -0.013(2) -0.0011(18)
C8_11 0.063(2) 0.0360(19) 0.043(2) -0.0013(16) -0.0065(17) -0.0003(16)
C9_11 0.064(2) 0.0398(19) 0.0346(18) -0.0013(15) -0.0006(16) 0.0026(16)
C10_11 0.056(2) 0.0400(19) 0.0358(18) -0.0008(15) 0.0020(15) 0.0008(16)
C11_11 0.080(3) 0.041(2) 0.051(2) 0.0009(18) -0.022(2) 0.0021(19)
C12_11 0.083(3) 0.0341(19) 0.043(2) -0.0043(16) -0.0136(19) 0.0066(18)
C13_11 0.076(3) 0.043(2) 0.0343(19) -0.0031(16) -0.0022(17) 0.0097(18)
C14_11 0.069(2) 0.041(2) 0.038(2) 0.0010(16) 0.0022(17) 0.0040(17)
C15_11 0.099(3) 0.042(2) 0.057(3) -0.0106(19) -0.034(2) 0.012(2)
C16_11 0.100(3) 0.042(2) 0.046(2) -0.0117(17) -0.026(2) 0.017(2)
C17_11 0.104(3) 0.060(3) 0.038(2) 0.004(2) -0.009(2) 0.022(2)
C18_11 0.088(3) 0.048(2) 0.041(2) 0.0040(18) 0.002(2) 0.010(2)
S19_11a 0.0474(12) 0.0345(10) 0.0281(10) -0.0012(7) -0.0048(8) -0.0030(8)
O20_11a 0.050(5) 0.044(4) 0.052(6) -0.002(4) -0.005(4) 0.002(3)
O21_11a 0.049(4) 0.042(4) 0.038(5) 0.003(3) -0.004(3) -0.009(3)
O22_11a 0.061(3) 0.039(3) 0.034(3) -0.003(2) 0.000(2) -0.006(2)
S19_11b 0.0493(13) 0.0490(13) 0.0369(12) -0.0013(10) -0.0009(9) 0.0013(9)
O20_11b 0.069(4) 0.065(4) 0.055(4) 0.005(3) 0.003(3) 0.001(3)
O21_11b 0.064(6) 0.058(6) 0.046(6) 0.009(5) 0.001(4) 0.004(4)
O22_11b 0.066(5) 0.063(4) 0.041(5) -0.007(3) 0.002(3) 0.002(3)
S1_12 0.0739(8) 0.0901(10) 0.0454(6) 0.0044(6) -0.0108(6) -0.0084(7)
S19_12 0.0556(6) 0.0561(6) 0.0524(6) -0.0001(5) 0.0070(5) -0.0100(5)
O2_12 0.073(2) 0.079(2) 0.0501(18) 0.0065(17) -0.0101(15) -0.0027(18)
O3_12 0.253(7) 0.075(3) 0.069(3) 0.007(2) -0.046(3) -0.013(3)
O4_12 0.089(3) 0.275(8) 0.074(3) 0.058(4) 0.008(2) 0.026(4)
O20_12 0.068(2) 0.064(2) 0.073(2) -0.0066(17) 0.0166(17) -0.0026(16)
O21_12 0.0664(18) 0.0582(18) 0.0476(17) 0.0009(14) 0.0050(13) 0.0020(14)
O22_12 0.0648(19) 0.066(2) 0.070(2) 0.0086(17) 0.0014(16) -0.0161(16)
O23_12 0.132(3) 0.057(2) 0.051(2) -0.0071(16) -0.024(2) 0.004(2)
O24_12 0.097(3) 0.111(3) 0.056(2) 0.008(2) -0.0193(19) -0.040(2)
C5_12 0.071(3) 0.074(3) 0.047(2) 0.001(2) -0.008(2) -0.002(2)
C6_12 0.096(3) 0.064(3) 0.048(2) -0.002(2) -0.013(2) -0.001(3)
C7_12 0.096(4) 0.064(3) 0.045(2) -0.008(2) -0.009(2) 0.005(2)
C8_12 0.076(3) 0.065(3) 0.042(2) -0.0082(19) -0.0025(19) 0.004(2)
C9_12 0.071(3) 0.078(3) 0.046(2) 0.000(2) 0.000(2) -0.006(2)
C10_12 0.071(3) 0.075(3) 0.043(2) 0.000(2) -0.004(2) -0.005(2)
C11_12 0.092(3) 0.062(3) 0.045(2) -0.008(2) -0.004(2) 0.001(2)
C12_12 0.066(3) 0.064(3) 0.045(2) -0.0066(19) 0.0039(19) -0.001(2)
C13_12 0.066(3) 0.083(3) 0.049(2) 0.006(2) 0.000(2) -0.022(2)
C14_12 0.072(3) 0.089(3) 0.048(2) 0.003(2) -0.002(2) -0.020(2)
C15_12 0.064(2) 0.061(2) 0.042(2) -0.0070(18) 0.0075(18) -0.0011(19)
C16_12 0.055(2) 0.069(3) 0.054(2) 0.005(2) 0.0157(18) -0.0076(19)
C17_12 0.091(3) 0.074(3) 0.055(3) 0.012(2) 0.007(2) -0.032(3)
C18_12 0.088(3) 0.088(3) 0.052(3) 0.006(2) -0.004(2) -0.039(3)
S19_13 0.0756(8) 0.0931(10) 0.0363(6) -0.0065(6) -0.0011(5) -0.0251(7)
O20_13 0.076(2) 0.112(3) 0.0440(18) 0.0028(19) -0.0083(15) -0.029(2)
O21_13 0.115(3) 0.120(3) 0.0387(17) 0.007(2) -0.0061(18) -0.042(3)
O22_13 0.095(3) 0.110(3) 0.075(3) -0.042(2) 0.007(2) -0.019(2)
O23_13 0.083(2) 0.091(3) 0.0404(16) 0.0120(17) 0.0063(15) -0.0234(19)
O24_13 0.0642(17) 0.0626(19) 0.0385(15) 0.0026(13) 0.0071(12) -0.0181(14)
C5_13 0.090(3) 0.082(3) 0.043(2) -0.002(2) 0.007(2) -0.040(3)
C6_13 0.107(4) 0.093(4) 0.048(2) 0.000(2) 0.011(2) -0.052(3)
C7_13 0.085(3) 0.083(3) 0.048(2) 0.003(2) 0.015(2) -0.028(3)
C8_13 0.057(2) 0.061(2) 0.0392(19) 0.0042(18) 0.0035(16) -0.0097(19)
C9_13 0.0483(19) 0.055(2) 0.0367(18) 0.0035(16) 0.0005(15) -0.0051(17)
C10_13 0.067(2) 0.065(3) 0.0359(19) 0.0020(18) 0.0035(17) -0.022(2)
C11_13 0.055(2) 0.069(3) 0.040(2) 0.0095(18) 0.0061(16) -0.0072(19)
C12_13 0.0473(19) 0.058(2) 0.0355(18) 0.0070(16) 0.0006(14) -0.0006(17)
C13_13 0.0453(18) 0.051(2) 0.0351(18) 0.0032(16) 0.0059(14) 0.0007(16)
C14_13 0.0478(19) 0.057(2) 0.0333(17) 0.0068(16) 0.0029(14) -0.0031(17)
C15_13 0.056(2) 0.068(3) 0.0344(19) 0.0050(18) 0.0024(16) -0.0012(19)
C16_13 0.050(2) 0.071(3) 0.0348(19) -0.0001(18) -0.0010(15) -0.0038(19)
C17_13 0.057(2) 0.068(3) 0.041(2) -0.0005(19) 0.0001(17) -0.014(2)
C18_13 0.052(2) 0.066(3) 0.0362(19) -0.0008(18) 0.0045(16) -0.0056(19)
S1_13c 0.0619(12) 0.0478(12) 0.0410(10) 0.0025(8) -0.0066(8) -0.0187(10)
O2_13c 0.080(4) 0.056(3) 0.066(4) 0.000(3) -0.010(3) -0.009(3)
O3_13c 0.069(5) 0.064(6) 0.064(7) -0.004(5) -0.010(4) -0.028(4)
O4_13c 0.098(8) 0.058(7) 0.042(6) 0.001(5) -0.007(5) -0.022(6)
S1_13d 0.0710(16) 0.0394(13) 0.0446(14) -0.0021(10) 0.0028(11) -0.0032(11)
O2_13d 0.085(4) 0.055(4) 0.053(4) -0.002(3) -0.006(3) 0.004(3)
O3_13d 0.075(7) 0.041(5) 0.060(9) 0.001(5) -0.004(5) 0.003(4)
O4_13d 0.081(7) 0.064(10) 0.036(6) -0.009(6) -0.002(6) -0.011(6)
O23_14 0.169(5) 0.074(3) 0.079(3) 0.007(2) -0.041(3) -0.028(3)
O24_14 0.173(5) 0.081(3) 0.085(3) 0.014(3) -0.037(3) -0.037(3)
C5_14 0.062(2) 0.045(2) 0.073(3) -0.016(2) 0.000(2) -0.0025(18)
C6_14 0.114(4) 0.050(3) 0.074(3) -0.005(2) -0.008(3) -0.019(3)
C7_14 0.125(5) 0.063(3) 0.068(3) -0.001(3) -0.015(3) -0.026(3)
C8_14 0.078(3) 0.049(2) 0.061(3) -0.006(2) -0.003(2) -0.007(2)
C9_14 0.063(3) 0.053(2) 0.061(3) -0.013(2) -0.002(2) -0.008(2)
C10_14 0.077(3) 0.051(2) 0.066(3) -0.006(2) -0.011(2) -0.007(2)
C11_14 0.093(3) 0.060(3) 0.058(3) -0.006(2) -0.006(2) -0.010(2)
C12_14 0.058(2) 0.051(2) 0.057(2) -0.0147(19) -0.0008(19) -0.0044(18)
C13_14 0.083(3) 0.062(3) 0.065(3) -0.006(2) -0.001(2) -0.019(2)
C14_14 0.105(4) 0.068(3) 0.063(3) -0.002(2) -0.009(3) -0.023(3)
C15_14 0.071(3) 0.051(2) 0.071(3) -0.015(2) -0.009(2) -0.002(2)
C16_14 0.063(2) 0.053(2) 0.074(3) -0.021(2) 0.001(2) -0.009(2)
C17_14 0.100(4) 0.065(3) 0.082(3) -0.009(3) 0.003(3) -0.018(3)
C18_14 0.104(4) 0.068(3) 0.077(4) 0.002(3) -0.004(3) -0.021(3)
S1_14e 0.0583(18) 0.0374(12) 0.0496(15) -0.0019(11) 0.0032(11) -0.0082(11)
O2_14e 0.066(5) 0.055(5) 0.047(3) 0.001(3) 0.002(3) -0.006(4)
O3_14e 0.057(3) 0.043(3) 0.050(3) 0.000(2) 0.011(3) 0.002(2)
O4_14e 0.069(4) 0.049(3) 0.067(4) 0.000(3) -0.011(3) -0.004(2)
S1_14f 0.053(2) 0.040(2) 0.090(4) -0.024(3) -0.001(3) -0.0074(17)
O2_14f 0.056(6) 0.040(4) 0.045(5) 0.002(3) -0.004(4) 0.004(4)
O3_14f 0.064(6) 0.068(7) 0.092(8) -0.019(5) 0.009(5) -0.012(5)
O4_14f 0.093(7) 0.049(5) 0.102(7) -0.021(5) -0.024(6) 0.000(5)
S19_14g 0.0502(19) 0.0323(13) 0.0512(19) -0.0033(13) 0.0004(13) -0.0096(12)
O20_14g 0.053(4) 0.043(4) 0.051(4) 0.001(3) 0.009(3) 0.000(3)
O21_14g 0.069(4) 0.041(3) 0.075(6) -0.005(3) -0.015(4) -0.006(3)
O22_14g 0.063(6) 0.044(5) 0.042(4) -0.003(3) 0.001(4) -0.009(4)
S19_14h 0.0548(19) 0.050(2) 0.075(3) -0.020(2) 0.0012(18) -0.0048(15)
O20_14h 0.076(5) 0.078(7) 0.092(7) -0.030(5) 0.018(5) -0.012(5)
O21_14h 0.101(6) 0.048(4) 0.097(6) -0.024(4) -0.019(5) 0.005(4)
O22_14h 0.069(6) 0.047(4) 0.056(5) 0.003(3) 0.011(4) 0.008(4)
S2_15 0.0845(8) 0.0615(8) 0.0526(7) -0.0073(6) 0.0071(6) -0.0057(6)
O1_15 0.0695(19) 0.0545(18) 0.0515(18) -0.0099(15) -0.0025(14) -0.0012(15)
C3_15 0.100(4) 0.094(4) 0.064(3) 0.003(3) -0.018(3) 0.002(3)
C4_15 0.125(5) 0.091(4) 0.065(4) -0.018(3) 0.006(3) 0.020(4)
S2_16 0.1231(17) 0.1285(19) 0.1323(19) 0.0271(15) 0.0428(14) -0.0138(14)
O1_16 0.168(5) 0.130(5) 0.154(6) 0.010(4) 0.082(4) -0.028(4)
C3_16 0.174(8) 0.165(10) 0.191(9) 0.072(8) 0.021(7) -0.016(7)
C4_16 0.151(7) 0.119(6) 0.202(10) -0.003(6) 0.068(7) -0.009(5)
S2_17 0.0776(11) 0.1061(15) 0.209(3) -0.0235(16) 0.0450(14) -0.0067(10)
O1_17 0.098(3) 0.097(4) 0.241(7) -0.014(4) 0.048(4) -0.007(3)
C3_17 0.117(7) 0.229(12) 0.192(8) -0.022(7) 0.045(6) -0.018(7)
C4_17 0.067(4) 0.123(6) 0.213(9) -0.030(5) 0.034(5) -0.010(4)
S2_18 0.0679(7) 0.0754(8) 0.0427(6) 0.0014(6) -0.0026(5) -0.0061(6)
O1_18 0.087(2) 0.070(2) 0.0445(17) 0.0101(16) -0.0095(16) -0.0190(18)
C3_18 0.078(3) 0.089(4) 0.047(2) 0.013(2) 0.002(2) 0.007(3)
C4_18 0.087(4) 0.077(3) 0.058(3) -0.011(3) 0.017(3) -0.010(3)
S2_19 0.0845(10) 0.0983(13) 0.1088(14) -0.0099(10) 0.0123(9) 0.0199(9)
O1_19 0.084(3) 0.108(3) 0.112(4) 0.030(3) 0.022(2) 0.017(2)
C3_19 0.093(4) 0.073(4) 0.113(5) 0.010(3) 0.038(4) 0.010(3)
C4_19 0.131(6) 0.177(8) 0.112(6) -0.002(6) 0.015(5) 0.065(6)
S2_20 0.1119(15) 0.141(2) 0.1181(18) -0.0008(16) 0.0238(13) -0.0081(14)
O1_20 0.159(6) 0.205(7) 0.121(5) -0.005(4) -0.003(4) 0.002(5)
C3_20 0.135(7) 0.151(9) 0.156(8) -0.014(6) 0.038(6) 0.022(6)
C4_20 0.198(11) 0.158(7) 0.186(11) 0.003(7) 0.068(9) 0.008(7)
S2_21h 0.090(2) 0.0841(18) 0.084(2) 0.0119(14) 0.0145(15) 0.0175(14)
O1_21h 0.092(5) 0.069(4) 0.106(6) 0.018(3) 0.045(5) 0.014(3)
C3_21h 0.113(7) 0.068(6) 0.110(8) 0.004(5) 0.045(6) 0.013(5)
C4_21h 0.116(10) 0.062(6) 0.075(6) -0.008(5) 0.036(6) 0.005(6)
S2_22i 0.101(5) 0.077(4) 0.188(8) -0.008(4) 0.019(6) 0.024(3)
O1_22i 0.159(19) 0.082(8) 0.189(18) -0.008(9) 0.017(14) 0.022(9)
C3_22i 0.24(3) 0.103(16) 0.184(13) -0.017(10) 0.013(11) 0.007(17)
C4_22i 0.110(17) 0.066(11) 0.190(19) -0.013(12) 0.030(15) 0.036(10)
S2_23 0.139(2) 0.1083(19) 0.274(4) 0.019(2) 0.099(3) 0.0115(16)
O1_23 0.229(9) 0.154(6) 0.323(13) 0.038(7) 0.111(9) -0.012(6)
C3_23 0.140(6) 0.130(7) 0.204(10) 0.025(7) 0.084(7) 0.024(5)
C4_23 0.116(6) 0.136(7) 0.166(8) 0.044(5) 0.066(6) 0.025(5)
S2_24 0.155(2) 0.258(4) 0.126(2) 0.059(3) -0.0275(19) -0.084(3)
O1_24 0.170(6) 0.331(10) 0.164(6) 0.093(7) -0.037(5) -0.130(6)
C3_24 0.170(8) 0.189(10) 0.150(8) 0.073(7) 0.008(6) 0.011(7)
C4_24 0.183(10) 0.295(11) 0.144(9) 0.009(8) -0.039(7) -0.072(8)
S2_25 0.172(3) 0.153(3) 0.248(4) 0.025(3) -0.048(3) 0.004(2)
O1_25 0.134(5) 0.157(6) 0.237(8) 0.061(6) -0.016(5) -0.014(4)
C3_25 0.336(17) 0.245(15) 0.287(11) -0.006(10) -0.115(10) 0.144(13)
C4_25 0.196(9) 0.136(7) 0.151(8) 0.033(6) -0.020(7) 0.028(6)
S2_26 0.371(7) 0.149(3) 0.422(8) 0.026(4) 0.289(6) 0.060(4)
O1_26 0.202(7) 0.100(4) 0.302(10) 0.021(5) 0.142(7) 0.042(4)
C3_26 0.279(13) 0.076(5) 0.336(14) -0.041(6) 0.222(12) -0.029(6)
C4_26 0.265(11) 0.088(6) 0.290(15) -0.019(7) 0.203(11) -0.005(6)
S2_27 0.198(4) 0.275(5) 0.198(4) -0.030(4) 0.088(3) -0.082(4)
O1_27 0.207(7) 0.261(10) 0.165(7) -0.008(7) 0.092(6) -0.068(6)
C3_27 0.272(14) 0.320(15) 0.203(13) -0.102(12) 0.089(11) -0.036(11)
C4_27 0.278(14) 0.36(2) 0.188(10) -0.062(10) 0.052(9) -0.011(14)
S2_28 0.322(7) 0.280(7) 0.269(6) -0.013(5) 0.078(5) -0.137(6)
O1_28 0.186(8) 0.263(10) 0.252(11) -0.015(8) 0.043(8) -0.044(8)
C3_28 0.302(18) 0.35(2) 0.310(16) 0.000(14) 0.082(14) -0.149(16)
C4_28 0.45(2) 0.266(16) 0.243(12) 0.030(11) 0.086(13) -0.139(16)
S2_29 0.1134(16) 0.154(2) 0.165(2) -0.0028(19) 0.0530(16) 0.0264(15)
O1_29 0.148(6) 0.252(9) 0.301(10) 0.142(8) 0.104(6) 0.045(6)
C3_29 0.154(7) 0.159(8) 0.129(7) 0.010(6) 0.047(6) 0.030(6)
C4_29 0.155(8) 0.140(8) 0.210(10) 0.016(7) 0.064(7) -0.008(6)

loop_
_geom_bond_atom_site_label_1
_geom_bond_atom_site_label_2
_geom_bond_distance
_geom_bond_site_symmetry_2
_geom_bond_publ_flag
Pd1_1 N23_4 2.004(4) . ?
Pd1_1 N23_6 2.009(3) . ?
Pd1_1 N23_5 2.014(4) . ?
Pd1_1 N23_3 2.019(4) . ?
Pd2_1 N35_6 2.006(4) . ?
Pd2_1 N35_5 2.006(4) . ?
Pd2_1 N35_4 2.007(3) . ?
Pd2_1 N35_3 2.014(4) . ?
Pd3_2 N23_7 2.016(3) . ?
Pd3_2 N35_8 2.016(3) . ?
Pd3_2 N35_10 2.020(3) . ?
Pd3_2 N23_9 2.025(3) . ?
Pd4_2 N23_8 2.011(3) . ?
Pd4_2 N23_10 2.019(3) . ?
Pd4_2 N35_9 2.024(3) . ?
Pd4_2 N35_7 2.025(3) . ?
S1_3 C2_3 1.753(5) . ?
S1_3 C14_3 1.769(4) . ?
N8_3 C9_3 1.408(5) . ?
N8_3 C7_3 1.413(5) . ?
N8_3 C39_3 1.450(7) . ?
N23_3 C24_3 1.336(5) . ?
N23_3 C22_3 1.349(5) . ?
N35_3 C36_3 1.342(5) . ?
N35_3 C34_3 1.346(5) . ?
C2_3 C7_3 1.395(5) . ?
C2_3 C3_3 1.396(5) . ?
C3_3 C4_3 1.394(5) . ?
C4_3 C5_3 1.384(6) . ?
C4_3 C15_3 1.480(5) . ?
C5_3 C6_3 1.381(6) . ?
C6_3 C7_3 1.387(6) . ?
C9_3 C10_3 1.386(5) . ?
C9_3 C14_3 1.396(5) . ?
C10_3 C11_3 1.387(5) . ?
C11_3 C12_3 1.385(6) . ?
C12_3 C13_3 1.399(5) . ?
C12_3 C27_3 1.484(5) . ?
C13_3 C14_3 1.397(5) . ?
C15_3 C16_3 1.373(6) . ?
C15_3 C20_3 1.379(6) . ?
C16_3 C17_3 1.397(5) . ?
C17_3 C18_3 1.395(5) . ?
C18_3 C19_3 1.391(6) . ?
C18_3 C21_3 1.482(5) . ?
C19_3 C20_3 1.384(5) . ?
C21_3 C22_3 1.377(5) . ?
C21_3 C26_3 1.402(5) . ?
C24_3 C25_3 1.378(6) . ?
C25_3 C26_3 1.379(5) . ?
C27_3 C32_3 1.392(5) . ?
C27_3 C28_3 1.397(5) . ?
C28_3 C29_3 1.375(5) . ?
C29_3 C30_3 1.394(5) . ?
C30_3 C31_3 1.379(5) . ?
C30_3 C33_3 1.489(5) . ?
C31_3 C32_3 1.373(5) . ?
C33_3 C34_3 1.385(5) . ?
C33_3 C38_3 1.392(5) . ?
C36_3 C37_3 1.387(6) . ?
C37_3 C38_3 1.382(5) . ?
C39_3 C40_3 1.491(9) . ?
C40_3 C41_3l 1.514(17) . ?
C40_3 C41_3m 1.549(15) . ?
C41_3l C42_3l 1.51(2) . ?
C42_3l C43_3l 1.623(17) . ?
C43_3l C44_3l 1.354(17) . ?
C41_3m C42_3m 1.488(16) . ?
C42_3m C43_3m 1.539(15) . ?
C43_3m C44_3m 1.43(2) . ?
S1_4 C14_4 1.749(4) . ?
S1_4 C2_4 1.757(4) . ?
N8_4 C9_4 1.388(5) . ?
N8_4 C7_4 1.414(5) . ?
N8_4 C39_4 1.460(5) . ?
N23_4 C22_4 1.330(5) . ?
N23_4 C24_4 1.340(5) . ?
N35_4 C34_4 1.333(5) . ?
N35_4 C36_4 1.350(5) . ?
C2_4 C3_4 1.387(5) . ?
C2_4 C7_4 1.399(5) . ?
C3_4 C4_4 1.390(5) . ?
C4_4 C5_4 1.399(5) . ?
C4_4 C15_4 1.478(5) . ?
C5_4 C6_4 1.390(5) . ?
C6_4 C7_4 1.392(5) . ?
C9_4 C10_4 1.390(5) . ?
C9_4 C14_4 1.400(5) . ?
C10_4 C11_4 1.382(5) . ?
C11_4 C12_4 1.402(5) . ?
C12_4 C13_4 1.401(5) . ?
C12_4 C27_4 1.478(5) . ?
C13_4 C14_4 1.393(5) . ?
C15_4 C20_4 1.381(6) . ?
C15_4 C16_4 1.389(6) . ?
C16_4 C17_4 1.379(6) . ?
C17_4 C18_4 1.377(6) . ?
C18_4 C19_4 1.391(6) . ?
C18_4 C21_4 1.488(5) . ?
C19_4 C20_4 1.379(6) . ?
C21_4 C22_4 1.379(5) . ?
C21_4 C26_4 1.388(6) . ?
C24_4 C25_4 1.374(7) . ?
C25_4 C26_4 1.392(6) . ?
C27_4 C28_4 1.389(5) . ?
C27_4 C32_4 1.418(5) . ?
C28_4 C29_4 1.371(6) . ?
C29_4 C30_4 1.375(5) . ?
C30_4 C31_4 1.396(5) . ?
C30_4 C33_4 1.468(5) . ?
C31_4 C32_4 1.386(6) . ?
C33_4 C38_4 1.389(5) . ?
C33_4 C34_4 1.389(5) . ?
C36_4 C37_4 1.372(6) . ?
C37_4 C38_4 1.384(5) . ?
C39_4 C40_4 1.533(7) . ?
C40_4 C41_4 1.495(8) . ?
C41_4 C42_4 1.477(9) . ?
C42_4 C43_4 1.417(12) . ?
C43_4 C44_4 1.349(13) . ?
S1_5 C14_5 1.754(5) . ?
S1_5 C2_5 1.772(5) . ?
N23_5 C24_5 1.344(5) . ?
N23_5 C22_5 1.345(5) . ?
N35_5 C34_5 1.345(5) . ?
N35_5 C36_5 1.348(5) . ?
C2_5 C3_5 1.386(6) . ?
C2_5 C7_5 1.395(5) . ?
C3_5 C4_5 1.389(6) . ?
C4_5 C5_5 1.386(6) . ?
C4_5 C15_5 1.474(5) . ?
C5_5 C6_5 1.381(6) . ?
C6_5 C7_5 1.379(6) . ?
C7_5 N8_5k 1.409(7) . ?
C7_5 N8_5j 1.410(9) . ?
C9_5 C10_5 1.375(6) . ?
C9_5 N8_5k 1.399(7) . ?
C9_5 N8_5j 1.401(10) . ?
C9_5 C14_5 1.404(5) . ?
C10_5 C11_5 1.369(6) . ?
C11_5 C12_5 1.395(6) . ?
C12_5 C13_5 1.400(5) . ?
C12_5 C27_5 1.476(5) . ?
C13_5 C14_5 1.382(5) . ?
C15_5 C16_5 1.395(6) . ?
C15_5 C20_5 1.405(5) . ?
C16_5 C17_5 1.372(6) . ?
C17_5 C18_5 1.402(5) . ?
C18_5 C19_5 1.389(6) . ?
C18_5 C21_5 1.482(5) . ?
C19_5 C20_5 1.380(6) . ?
C21_5 C22_5 1.380(5) . ?
C21_5 C26_5 1.394(5) . ?
C24_5 C25_5 1.376(6) . ?
C25_5 C26_5 1.393(5) . ?
C27_5 C32_5 1.383(6) . ?
C27_5 C28_5 1.386(6) . ?
C28_5 C29_5 1.373(6) . ?
C29_5 C30_5 1.383(5) . ?
C30_5 C31_5 1.387(6) . ?
C30_5 C33_5 1.484(5) . ?
C31_5 C32_5 1.387(6) . ?
C33_5 C38_5 1.394(5) . ?
C33_5 C34_5 1.395(5) . ?
C36_5 C37_5 1.377(6) . ?
C37_5 C38_5 1.383(5) . ?
N8_5j C39_5j 1.448(11) . ?
C39_5j C40_5j 1.494(16) . ?
C40_5j C41_5j 1.53(2) . ?
N8_5k C39_5k 1.459(9) . ?
C39_5k C40_5k 1.529(14) . ?
C40_5k C41_5k 1.535(18) . ?
S1_6 C2_6 1.753(4) . ?
S1_6 C14_6 1.765(4) . ?
N8_6 C7_6 1.404(4) . ?
N8_6 C9_6 1.418(5) . ?
N8_6 C39_6 1.461(5) . ?
N23_6 C24_6 1.341(4) . ?
N23_6 C22_6 1.345(4) . ?
N35_6 C36_6 1.335(5) . ?
N35_6 C34_6 1.338(5) . ?
C2_6 C3_6 1.386(5) . ?
C2_6 C7_6 1.390(5) . ?
C3_6 C4_6 1.394(5) . ?
C4_6 C5_6 1.398(5) . ?
C4_6 C15_6 1.480(5) . ?
C5_6 C6_6 1.385(5) . ?
C6_6 C7_6 1.403(5) . ?
C9_6 C10_6 1.389(5) . ?
C9_6 C14_6 1.397(5) . ?
C10_6 C11_6 1.388(5) . ?
C11_6 C12_6 1.378(5) . ?
C12_6 C13_6 1.404(5) . ?
C12_6 C27_6 1.477(5) . ?
C13_6 C14_6 1.385(5) . ?
C15_6 C16_6 1.396(5) . ?
C15_6 C20_6 1.396(5) . ?
C16_6 C17_6 1.378(5) . ?
C17_6 C18_6 1.402(5) . ?
C18_6 C19_6 1.382(5) . ?
C18_6 C21_6 1.478(4) . ?
C19_6 C20_6 1.392(5) . ?
C21_6 C22_6 1.389(5) . ?
C21_6 C26_6 1.391(5) . ?
C24_6 C25_6 1.389(5) . ?
C25_6 C26_6 1.381(5) . ?
C27_6 C32_6 1.388(6) . ?
C27_6 C28_6 1.398(6) . ?
C28_6 C29_6 1.386(5) . ?
C29_6 C30_6 1.385(6) . ?
C30_6 C31_6 1.382(6) . ?
C30_6 C33_6 1.481(5) . ?
C31_6 C32_6 1.393(6) . ?
C33_6 C38_6 1.381(5) . ?
C33_6 C34_6 1.392(5) . ?
C36_6 C37_6 1.379(7) . ?
C37_6 C38_6 1.400(5) . ?
C39_6 C40_6 1.513(6) . ?
C40_6 C41_6 1.526(7) . ?
C41_6 C42_6o 1.471(15) . ?
C41_6 C42_6n 1.577(11) . ?
C42_6n C43_6n 1.496(14) . ?
C43_6n C44_6n 1.506(14) . ?
C42_6o C43_6o 1.494(18) . ?
C43_6o C44_6o 1.56(2) . ?
S1_7 C2_7 1.747(4) . ?
S1_7 C14_7 1.749(4) . ?
N8_7 C9_7 1.398(5) . ?
N8_7 C7_7 1.405(5) . ?
N8_7 C39_7 1.461(5) . ?
N23_7 C24_7 1.330(4) . ?
N23_7 C22_7 1.330(5) . ?
N35_7 C36_7 1.329(5) . ?
N35_7 C34_7 1.343(4) . ?
C2_7 C3_7 1.382(5) . ?
C2_7 C7_7 1.394(5) . ?
C3_7 C4_7 1.385(5) . ?
C4_7 C5_7 1.399(5) . ?
C4_7 C15_7 1.480(5) . ?
C5_7 C6_7 1.385(5) . ?
C6_7 C7_7 1.399(5) . ?
C9_7 C10_7 1.389(5) . ?
C9_7 C14_7 1.401(5) . ?
C10_7 C11_7 1.382(5) . ?
C11_7 C12_7 1.391(5) . ?
C12_7 C13_7 1.387(5) . ?
C12_7 C27_7 1.489(4) . ?
C13_7 C14_7 1.387(5) . ?
C15_7 C20_7 1.393(5) . ?
C15_7 C16_7 1.401(5) . ?
C16_7 C17_7 1.373(5) . ?
C17_7 C18_7 1.401(5) . ?
C18_7 C19_7 1.400(5) . ?
C18_7 C21_7 1.470(5) . ?
C19_7 C20_7 1.387(5) . ?
C21_7 C26_7 1.385(5) . ?
C21_7 C22_7 1.394(5) . ?
C24_7 C25_7 1.375(6) . ?
C25_7 C26_7 1.385(5) . ?
C27_7 C28_7 1.388(5) . ?
C27_7 C32_7 1.388(5) . ?
C28_7 C29_7 1.387(5) . ?
C29_7 C30_7 1.401(5) . ?
C30_7 C31_7 1.399(5) . ?
C30_7 C33_7 1.476(4) . ?
C31_7 C32_7 1.382(5) . ?
C33_7 C34_7 1.383(5) . ?
C33_7 C38_7 1.392(5) . ?
C36_7 C37_7 1.391(6) . ?
C37_7 C38_7 1.388(5) . ?
C39_7 C40_7 1.516(8) . ?
C40_7 C41_7 1.512(8) . ?
C41_7 C42_7 1.513(8) . ?
C42_7 C43_7 1.519(8) . ?
C43_7 C44_7 1.466(9) . ?
S1_8 C14_8 1.758(4) . ?
S1_8 C2_8 1.769(4) . ?
N8_8 C7_8 1.409(5) . ?
N8_8 C9_8 1.415(5) . ?
N8_8 C39_8 1.454(5) . ?
N23_8 C24_8 1.349(4) . ?
N23_8 C22_8 1.353(4) . ?
N35_8 C34_8 1.337(5) . ?
N35_8 C36_8 1.356(5) . ?
C2_8 C3_8 1.388(4) . ?
C2_8 C7_8 1.404(4) . ?
C3_8 C4_8 1.386(5) . ?
C4_8 C5_8 1.398(5) . ?
C4_8 C15_8 1.501(4) . ?
C5_8 C6_8 1.384(5) . ?
C6_8 C7_8 1.396(5) . ?
C9_8 C10_8 1.398(5) . ?
C9_8 C14_8 1.403(4) . ?
C10_8 C11_8 1.367(5) . ?
C11_8 C12_8 1.404(5) . ?
C12_8 C13_8 1.404(5) . ?
C12_8 C27_8 1.479(5) . ?
C13_8 C14_8 1.389(5) . ?
C15_8 C16_8 1.380(5) . ?
C15_8 C20_8 1.383(5) . ?
C16_8 C17_8 1.394(5) . ?
C17_8 C18_8 1.397(5) . ?
C18_8 C19_8 1.399(5) . ?
C18_8 C21_8 1.472(4) . ?
C19_8 C20_8 1.383(5) . ?
C21_8 C22_8 1.381(5) . ?
C21_8 C26_8 1.398(5) . ?
C24_8 C25_8 1.366(5) . ?
C25_8 C26_8 1.389(5) . ?
C27_8 C32_8 1.390(5) . ?
C27_8 C28_8 1.403(5) . ?
C28_8 C29_8 1.377(5) . ?
C29_8 C30_8 1.387(5) . ?
C30_8 C31_8 1.406(5) . ?
C30_8 C33_8 1.478(5) . ?
C31_8 C32_8 1.374(5) . ?
C33_8 C38_8 1.393(5) . ?
C33_8 C34_8 1.394(5) . ?
C36_8 C37_8 1.381(6) . ?
C37_8 C38_8 1.384(5) . ?
C39_8 C40_8 1.491(8) . ?
C40_8 C41_8 1.453(10) . ?
C41_8 C42_8 1.383(12) . ?
C42_8 C43_8 1.543(13) . ?
C43_8 C44_8 1.515(18) . ?
S1_9 C2_9 1.749(4) . ?
S1_9 C14_9 1.752(4) . ?
N8_9 C9_9 1.407(5) . ?
N8_9 C7_9 1.413(4) . ?
N8_9 C39_9 1.457(5) . ?
N23_9 C22_9 1.344(4) . ?
N23_9 C24_9 1.344(5) . ?
N35_9 C34_9 1.334(5) . ?
N35_9 C36_9 1.337(5) . ?
C2_9 C3_9 1.378(4) . ?
C2_9 C7_9 1.404(5) . ?
C3_9 C4_9 1.403(5) . ?
C4_9 C5_9 1.389(5) . ?
C4_9 C15_9 1.484(4) . ?
C5_9 C6_9 1.398(5) . ?
C6_9 C7_9 1.389(5) . ?
C9_9 C14_9 1.386(5) . ?
C9_9 C10_9 1.399(5) . ?
C10_9 C11_9 1.384(5) . ?
C11_9 C12_9 1.390(5) . ?
C12_9 C13_9 1.396(5) . ?
C12_9 C27_9 1.492(5) . ?
C13_9 C14_9 1.391(5) . ?
C15_9 C16_9 1.391(5) . ?
C15_9 C20_9 1.393(5) . ?
C16_9 C17_9 1.386(4) . ?
C17_9 C18_9 1.394(5) . ?
C18_9 C19_9 1.399(5) . ?
C18_9 C21_9 1.481(4) . ?
C19_9 C20_9 1.381(5) . ?
C21_9 C22_9 1.391(5) . ?
C21_9 C26_9 1.392(5) . ?
C24_9 C25_9 1.377(5) . ?
C25_9 C26_9 1.384(5) . ?
C27_9 C32_9 1.389(5) . ?
C27_9 C28_9 1.399(5) . ?
C28_9 C29_9 1.378(5) . ?
C29_9 C30_9 1.392(5) . ?
C30_9 C31_9 1.403(5) . ?
C30_9 C33_9 1.488(5) . ?
C31_9 C32_9 1.385(5) . ?
C33_9 C38_9 1.387(5) . ?
C33_9 C34_9 1.391(5) . ?
C36_9 C37_9 1.387(6) . ?
C37_9 C38_9 1.376(5) . ?
C39_9 C40_9 1.517(7) . ?
C40_9 C41_9 1.515(7) . ?
C41_9 C42_9 1.513(7) . ?
C42_9 C43_9 1.515(7) . ?
C43_9 C44_9 1.490(8) . ?
S1_10 C14_10 1.758(4) . ?
S1_10 C2_10 1.770(4) . ?
N8_10 C9_10 1.411(5) . ?
N8_10 C7_10 1.419(5) . ?
N8_10 C39_10 1.463(5) . ?
N23_10 C22_10 1.336(5) . ?
N23_10 C24_10 1.340(5) . ?
N35_10 C36_10 1.345(5) . ?
N35_10 C34_10 1.352(4) . ?
C2_10 C7_10 1.390(5) . ?
C2_10 C3_10 1.400(5) . ?
C3_10 C4_10 1.399(5) . ?
C4_10 C5_10 1.392(5) . ?
C4_10 C15_10 1.490(5) . ?
C5_10 C6_10 1.394(5) . ?
C6_10 C7_10 1.392(5) . ?
C9_10 C14_10 1.397(5) . ?
C9_10 C10_10 1.399(5) . ?
C10_10 C11_10 1.381(5) . ?
C11_10 C12_10 1.388(5) . ?
C12_10 C13_10 1.394(5) . ?
C12_10 C27_10 1.483(5) . ?
C13_10 C14_10 1.393(5) . ?
C15_10 C16_10 1.386(5) . ?
C15_10 C20_10 1.396(5) . ?
C16_10 C17_10 1.391(5) . ?
C17_10 C18_10 1.389(5) . ?
C18_10 C19_10 1.394(5) . ?
C18_10 C21_10 1.485(5) . ?
C19_10 C20_10 1.379(5) . ?
C21_10 C22_10 1.392(5) . ?
C21_10 C26_10 1.400(5) . ?
C24_10 C25_10 1.371(6) . ?
C25_10 C26_10 1.385(5) . ?
C27_10 C32_10 1.392(5) . ?
C27_10 C28_10 1.393(5) . ?
C28_10 C29_10 1.381(5) . ?
C29_10 C30_10 1.397(5) . ?
C30_10 C31_10 1.387(5) . ?
C30_10 C33_10 1.486(4) . ?
C31_10 C32_10 1.396(5) . ?
C33_10 C34_10 1.389(5) . ?
C33_10 C38_10 1.394(5) . ?
C36_10 C37_10 1.366(6) . ?
C37_10 C38_10 1.389(5) . ?
C39_10 C40_10 1.527(8) . ?
C40_10 C41_10 1.489(9) . ?
C41_10 C42_10 1.477(11) . ?
C42_10 C43_10 1.529(12) . ?
C43_10 C44_10 1.472(16) . ?
S1_11 O2_11 1.428(3) . ?
S1_11 O4_11 1.448(3) . ?
S1_11 O3_11 1.460(3) . ?
S1_11 C5_11 1.791(3) . ?
O23_11 C11_11 1.217(5) . ?
O24_11 C14_11 1.225(5) . ?
C5_11 C6_11 1.385(5) . ?
C5_11 C10_11 1.385(4) . ?
C6_11 C7_11 1.393(5) . ?
C7_11 C8_11 1.380(5) . ?
C8_11 C9_11 1.400(5) . ?
C8_11 C11_11 1.495(5) . ?
C9_11 C10_11 1.387(5) . ?
C9_11 C14_11 1.475(5) . ?
C11_11 C12_11 1.481(5) . ?
C12_11 C15_11 1.399(5) . ?
C12_11 C13_11 1.402(5) . ?
C13_11 C18_11 1.390(5) . ?
C13_11 C14_11 1.474(5) . ?
C15_11 C16_11 1.375(5) . ?
C16_11 C17_11 1.387(6) . ?
C16_11 S19_11a 1.754(4) . ?
C16_11 S19_11b 1.900(4) . ?
C17_11 C18_11 1.384(5) . ?
S19_11a O22_11a 1.442(6) . ?
S19_11a O21_11a 1.453(8) . ?
S19_11a O20_11a 1.471(11) . ?
S19_11b O22_11b 1.423(8) . ?
S19_11b O20_11b 1.442(7) . ?
S19_11b O21_11b 1.457(12) . ?
S1_12 O2_12 1.409(4) . ?
S1_12 O4_12 1.416(5) . ?
S1_12 O3_12 1.436(5) . ?
S1_12 C5_12 1.773(4) . ?
S19_12 O22_12 1.431(3) . ?
S19_12 O21_12 1.433(3) . ?
S19_12 O20_12 1.469(4) . ?
S19_12 C16_12 1.776(4) . ?
O23_12 C11_12 1.234(5) . ?
O24_12 C14_12 1.237(5) . ?
C5_12 C10_12 1.386(5) . ?
C5_12 C6_12 1.391(5) . ?
C6_12 C7_12 1.383(6) . ?
C7_12 C8_12 1.381(6) . ?
C8_12 C9_12 1.415(5) . ?
C8_12 C11_12 1.475(6) . ?
C9_12 C10_12 1.390(6) . ?
C9_12 C14_12 1.478(6) . ?
C11_12 C12_12 1.492(6) . ?
C12_12 C15_12 1.379(6) . ?
C12_12 C13_12 1.408(5) . ?
C13_12 C18_12 1.383(6) . ?
C13_12 C14_12 1.474(6) . ?
C15_12 C16_12 1.391(5) . ?
C16_12 C17_12 1.379(5) . ?
C17_12 C18_12 1.382(6) . ?
S19_13 O22_13 1.430(5) . ?
S19_13 O20_13 1.438(4) . ?
S19_13 O21_13 1.445(4) . ?
S19_13 C16_13 1.790(4) . ?
O23_13 C11_13 1.210(5) . ?
O24_13 C14_13 1.218(4) . ?
C5_13 C6_13 1.374(5) . ?
C5_13 C10_13 1.383(5) . ?
C5_13 S1_13d 1.817(4) . ?
C5_13 S1_13c 1.818(4) . ?
C6_13 C7_13 1.387(5) . ?
C7_13 C8_13 1.388(5) . ?
C8_13 C9_13 1.400(5) . ?
C8_13 C11_13 1.479(5) . ?
C9_13 C10_13 1.390(5) . ?
C9_13 C14_13 1.486(5) . ?
C11_13 C12_13 1.484(5) . ?
C12_13 C15_13 1.384(5) . ?
C12_13 C13_13 1.405(5) . ?
C13_13 C18_13 1.392(5) . ?
C13_13 C14_13 1.474(5) . ?
C15_13 C16_13 1.371(5) . ?
C16_13 C17_13 1.378(5) . ?
C17_13 C18_13 1.376(5) . ?
S1_13c O2_13c 1.430(6) . ?
S1_13c O4_13c 1.445(10) . ?
S1_13c O3_13c 1.471(11) . ?
S1_13d O2_13d 1.449(7) . ?
S1_13d O3_13d 1.461(12) . ?
S1_13d O4_13d 1.467(11) . ?
O23_14 C11_14 1.204(6) . ?
O24_14 C14_14 1.218(6) . ?
C5_14 C10_14 1.381(5) . ?
C5_14 C6_14 1.388(6) . ?
C5_14 S1_14e 1.784(5) . ?
C5_14 S1_14f 1.821(7) . ?
C6_14 C7_14 1.393(6) . ?
C7_14 C8_14 1.383(6) . ?
C8_14 C9_14 1.372(6) . ?
C8_14 C11_14 1.508(6) . ?
C9_14 C10_14 1.404(5) . ?
C9_14 C14_14 1.494(6) . ?
C11_14 C12_14 1.467(6) . ?
C12_14 C13_14 1.384(6) . ?
C12_14 C15_14 1.410(5) . ?
C13_14 C18_14 1.404(6) . ?
C13_14 C14_14 1.498(6) . ?
C15_14 C16_14 1.384(5) . ?
C16_14 C17_14 1.390(6) . ?
C16_14 S19_14g 1.781(5) . ?
C16_14 S19_14h 1.810(6) . ?
C17_14 C18_14 1.378(6) . ?
S1_14e O4_14e 1.439(6) . ?
S1_14e O3_14e 1.439(6) . ?
S1_14e O2_14e 1.448(8) . ?
S1_14f O2_14f 1.409(10) . ?
S1_14f O4_14f 1.441(9) . ?
S1_14f O3_14f 1.484(11) . ?
S19_14g O21_14g 1.430(7) . ?
S19_14g O20_14g 1.442(7) . ?
S19_14g O22_14g 1.460(8) . ?
S19_14h O22_14h 1.427(8) . ?
S19_14h O21_14h 1.435(9) . ?
S19_14h O20_14h 1.462(10) . ?
S2_15 O1_15 1.512(3) . ?
S2_15 C4_15 1.743(6) . ?
S2_15 C3_15 1.796(5) . ?
S2_16 O1_16 1.470(6) . ?
S2_16 C3_16 1.764(9) . ?
S2_16 C4_16 1.784(8) . ?
S2_17 O1_17 1.482(5) . ?
S2_17 C4_17 1.703(7) . ?
S2_17 C3_17 1.779(9) . ?
S2_18 O1_18 1.516(3) . ?
S2_18 C4_18 1.749(5) . ?
S2_18 C3_18 1.781(5) . ?
S2_19 O1_19 1.472(5) . ?
S2_19 C4_19 1.768(7) . ?
S2_19 C3_19 1.787(7) . ?
S2_20 O1_20 1.459(7) . ?
S2_20 C4_20 1.767(9) . ?
S2_20 C3_20 1.768(8) . ?
S2_21h O1_21h 1.442(8) . ?
S2_21h C4_21h 1.756(9) . ?
S2_21h C3_21h 1.775(8) . ?
S2_22i O1_22i 1.434(12) . ?
S2_22i C4_22i 1.738(13) . ?
S2_22i C3_22i 1.762(12) . ?
S2_23 O1_23 1.381(8) . ?
S2_23 C4_23 1.730(8) . ?
S2_23 C3_23 1.789(7) . ?
S2_24 O1_24 1.388(7) . ?
S2_24 C3_24 1.768(9) . ?
S2_24 C4_24 1.778(10) . ?
S2_25 O1_25 1.419(7) . ?
S2_25 C4_25 1.730(8) . ?
S2_25 C3_25 1.731(10) . ?
S2_26 O1_26 1.432(7) . ?
S2_26 C4_26 1.725(9) . ?
S2_26 C3_26 1.732(9) . ?
S2_27 O1_27 1.436(8) . ?
S2_27 C4_27 1.739(11) . ?
S2_27 C3_27 1.836(10) . ?
S2_28 O1_28 1.489(9) . ?
S2_28 C4_28 1.710(11) . ?
S2_28 C3_28 1.729(10) . ?
S2_29 O1_29 1.475(7) . ?
S2_29 C4_29 1.725(9) . ?
S2_29 C3_29 1.817(8) . ?

loop_
_geom_angle_atom_site_label_1
_geom_angle_atom_site_label_2
_geom_angle_atom_site_label_3
_geom_angle
_geom_angle_site_symmetry_1
_geom_angle_site_symmetry_3
_geom_angle_publ_flag
N23_4 Pd1_1 N23_6 177.69(13) . . ?
N23_4 Pd1_1 N23_5 89.23(15) . . ?
N23_6 Pd1_1 N23_5 89.27(14) . . ?
N23_4 Pd1_1 N23_3 89.72(15) . . ?
N23_6 Pd1_1 N23_3 91.78(14) . . ?
N23_5 Pd1_1 N23_3 178.92(14) . . ?
N35_6 Pd2_1 N35_5 89.41(15) . . ?
N35_6 Pd2_1 N35_4 178.44(14) . . ?
N35_5 Pd2_1 N35_4 91.26(14) . . ?
N35_6 Pd2_1 N35_3 88.73(15) . . ?
N35_5 Pd2_1 N35_3 177.83(14) . . ?
N35_4 Pd2_1 N35_3 90.64(14) . . ?
N23_7 Pd3_2 N35_8 88.34(14) . . ?
N23_7 Pd3_2 N35_10 91.22(13) . . ?
N35_8 Pd3_2 N35_10 176.75(12) . . ?
N23_7 Pd3_2 N23_9 177.35(13) . . ?
N35_8 Pd3_2 N23_9 90.19(14) . . ?
N35_10 Pd3_2 N23_9 90.38(13) . . ?
N23_8 Pd4_2 N23_10 175.65(12) . . ?
N23_8 Pd4_2 N35_9 92.03(13) . . ?
N23_10 Pd4_2 N35_9 87.50(14) . . ?
N23_8 Pd4_2 N35_7 89.64(14) . . ?
N23_10 Pd4_2 N35_7 90.95(15) . . ?
N35_9 Pd4_2 N35_7 177.70(13) . . ?
C2_3 S1_3 C14_3 97.6(2) . . ?
C9_3 N8_3 C7_3 117.7(4) . . ?
C9_3 N8_3 C39_3 120.5(4) . . ?
C7_3 N8_3 C39_3 118.9(4) . . ?
C24_3 N23_3 C22_3 119.5(4) . . ?
C24_3 N23_3 Pd1_1 119.8(3) . . ?
C22_3 N23_3 Pd1_1 120.6(3) . . ?
C36_3 N35_3 C34_3 119.8(4) . . ?
C36_3 N35_3 Pd2_1 119.2(3) . . ?
C34_3 N35_3 Pd2_1 121.0(3) . . ?
C7_3 C2_3 C3_3 120.4(4) . . ?
C7_3 C2_3 S1_3 119.5(3) . . ?
C3_3 C2_3 S1_3 120.1(4) . . ?
C4_3 C3_3 C2_3 121.1(4) . . ?
C5_3 C4_3 C3_3 117.7(4) . . ?
C5_3 C4_3 C15_3 121.4(4) . . ?
C3_3 C4_3 C15_3 120.9(4) . . ?
C6_3 C5_3 C4_3 121.4(5) . . ?
C5_3 C6_3 C7_3 121.3(5) . . ?
C6_3 C7_3 C2_3 118.0(4) . . ?
C6_3 C7_3 N8_3 121.7(4) . . ?
C2_3 C7_3 N8_3 120.3(4) . . ?
C10_3 C9_3 C14_3 117.3(4) . . ?
C10_3 C9_3 N8_3 122.2(4) . . ?
C14_3 C9_3 N8_3 120.6(4) . . ?
C9_3 C10_3 C11_3 121.8(4) . . ?
C12_3 C11_3 C10_3 120.9(4) . . ?
C11_3 C12_3 C13_3 118.5(4) . . ?
C11_3 C12_3 C27_3 120.9(4) . . ?
C13_3 C12_3 C27_3 120.6(4) . . ?
C14_3 C13_3 C12_3 119.8(4) . . ?
C9_3 C14_3 C13_3 121.7(4) . . ?
C9_3 C14_3 S1_3 119.0(3) . . ?
C13_3 C14_3 S1_3 119.3(3) . . ?
C16_3 C15_3 C20_3 117.4(4) . . ?
C16_3 C15_3 C4_3 121.3(4) . . ?
C20_3 C15_3 C4_3 121.2(4) . . ?
C15_3 C16_3 C17_3 121.8(4) . . ?
C18_3 C17_3 C16_3 120.5(4) . . ?
C19_3 C18_3 C17_3 117.5(4) . . ?
C19_3 C18_3 C21_3 120.7(4) . . ?
C17_3 C18_3 C21_3 121.5(4) . . ?
C20_3 C19_3 C18_3 120.7(4) . . ?
C15_3 C20_3 C19_3 122.0(5) . . ?
C22_3 C21_3 C26_3 117.3(3) . . ?
C22_3 C21_3 C18_3 121.2(3) . . ?
C26_3 C21_3 C18_3 121.5(4) . . ?
N23_3 C22_3 C21_3 122.9(3) . . ?
N23_3 C24_3 C25_3 121.2(4) . . ?
C24_3 C25_3 C26_3 119.7(4) . . ?
C25_3 C26_3 C21_3 119.5(4) . . ?
C32_3 C27_3 C28_3 117.6(4) . . ?
C32_3 C27_3 C12_3 121.2(4) . . ?
C28_3 C27_3 C12_3 121.2(4) . . ?
C29_3 C28_3 C27_3 121.6(4) . . ?
C28_3 C29_3 C30_3 120.0(4) . . ?
C31_3 C30_3 C29_3 118.5(4) . . ?
C31_3 C30_3 C33_3 120.1(3) . . ?
C29_3 C30_3 C33_3 121.5(4) . . ?
C32_3 C31_3 C30_3 121.6(4) . . ?
C31_3 C32_3 C27_3 120.7(4) . . ?
C34_3 C33_3 C38_3 117.5(3) . . ?
C34_3 C33_3 C30_3 121.2(3) . . ?
C38_3 C33_3 C30_3 121.2(4) . . ?
N35_3 C34_3 C33_3 122.5(3) . . ?
N35_3 C36_3 C37_3 121.0(4) . . ?
C38_3 C37_3 C36_3 119.2(4) . . ?
C37_3 C38_3 C33_3 120.1(4) . . ?
N8_3 C39_3 C40_3 115.5(7) . . ?
C39_3 C40_3 C41_3l 112.6(12) . . ?
C39_3 C40_3 C41_3m 107.3(8) . . ?
C40_3 C41_3l C42_3l 124(2) . . ?
C41_3l C42_3l C43_3l 124.6(18) . . ?
C44_3l C43_3l C42_3l 106.2(14) . . ?
C42_3m C41_3m C40_3 107.2(11) . . ?
C41_3m C42_3m C43_3m 108.2(12) . . ?
C44_3m C43_3m C42_3m 115.3(15) . . ?
C14_4 S1_4 C2_4 97.3(2) . . ?
C9_4 N8_4 C7_4 118.3(4) . . ?
C9_4 N8_4 C39_4 120.5(4) . . ?
C7_4 N8_4 C39_4 118.4(4) . . ?
C22_4 N23_4 C24_4 119.0(4) . . ?
C22_4 N23_4 Pd1_1 120.9(3) . . ?
C24_4 N23_4 Pd1_1 119.9(3) . . ?
C34_4 N35_4 C36_4 118.9(4) . . ?
C34_4 N35_4 Pd2_1 122.1(3) . . ?
C36_4 N35_4 Pd2_1 119.0(3) . . ?
C3_4 C2_4 C7_4 120.7(4) . . ?
C3_4 C2_4 S1_4 119.5(3) . . ?
C7_4 C2_4 S1_4 119.8(3) . . ?
C2_4 C3_4 C4_4 121.5(4) . . ?
C3_4 C4_4 C5_4 117.3(4) . . ?
C3_4 C4_4 C15_4 121.4(4) . . ?
C5_4 C4_4 C15_4 121.2(4) . . ?
C6_4 C5_4 C4_4 121.8(4) . . ?
C5_4 C6_4 C7_4 120.2(4) . . ?
C6_4 C7_4 C2_4 118.4(4) . . ?
C6_4 C7_4 N8_4 122.0(4) . . ?
C2_4 C7_4 N8_4 119.6(4) . . ?
N8_4 C9_4 C10_4 123.1(4) . . ?
N8_4 C9_4 C14_4 119.3(4) . . ?
C10_4 C9_4 C14_4 117.6(4) . . ?
C11_4 C10_4 C9_4 121.4(4) . . ?
C10_4 C11_4 C12_4 121.5(4) . . ?
C13_4 C12_4 C11_4 117.2(4) . . ?
C13_4 C12_4 C27_4 119.9(4) . . ?
C11_4 C12_4 C27_4 122.9(4) . . ?
C14_4 C13_4 C12_4 121.0(4) . . ?
C13_4 C14_4 C9_4 121.2(4) . . ?
C13_4 C14_4 S1_4 118.1(3) . . ?
C9_4 C14_4 S1_4 120.5(3) . . ?
C20_4 C15_4 C16_4 115.9(4) . . ?
C20_4 C15_4 C4_4 122.0(4) . . ?
C16_4 C15_4 C4_4 122.1(4) . . ?
C17_4 C16_4 C15_4 122.3(5) . . ?
C18_4 C17_4 C16_4 121.5(5) . . ?
C17_4 C18_4 C19_4 116.5(4) . . ?
C17_4 C18_4 C21_4 122.0(4) . . ?
C19_4 C18_4 C21_4 121.6(4) . . ?
C20_4 C19_4 C18_4 121.7(5) . . ?
C19_4 C20_4 C15_4 122.0(5) . . ?
C22_4 C21_4 C26_4 117.5(4) . . ?
C22_4 C21_4 C18_4 121.1(4) . . ?
C26_4 C21_4 C18_4 121.4(4) . . ?
N23_4 C22_4 C21_4 123.5(4) . . ?
N23_4 C24_4 C25_4 121.7(4) . . ?
C24_4 C25_4 C26_4 119.1(5) . . ?
C21_4 C26_4 C25_4 119.2(5) . . ?
C28_4 C27_4 C32_4 116.7(4) . . ?
C28_4 C27_4 C12_4 121.0(4) . . ?
C32_4 C27_4 C12_4 122.3(4) . . ?
C29_4 C28_4 C27_4 122.8(4) . . ?
C28_4 C29_4 C30_4 119.9(4) . . ?
C29_4 C30_4 C31_4 119.8(4) . . ?
C29_4 C30_4 C33_4 119.1(4) . . ?
C31_4 C30_4 C33_4 121.1(4) . . ?
C32_4 C31_4 C30_4 120.0(4) . . ?
C31_4 C32_4 C27_4 120.8(4) . . ?
C38_4 C33_4 C34_4 117.5(4) . . ?
C38_4 C33_4 C30_4 122.3(4) . . ?
C34_4 C33_4 C30_4 120.2(4) . . ?
N35_4 C34_4 C33_4 122.9(4) . . ?
N35_4 C36_4 C37_4 121.7(4) . . ?
C36_4 C37_4 C38_4 119.1(4) . . ?
C37_4 C38_4 C33_4 119.7(4) . . ?
N8_4 C39_4 C40_4 113.2(4) . . ?
C41_4 C40_4 C39_4 111.3(5) . . ?
C42_4 C41_4 C40_4 118.2(7) . . ?
C43_4 C42_4 C41_4 125.6(9) . . ?
C44_4 C43_4 C42_4 119.9(11) . . ?
C14_5 S1_5 C2_5 97.9(3) . . ?
C24_5 N23_5 C22_5 120.3(4) . . ?
C24_5 N23_5 Pd1_1 118.8(3) . . ?
C22_5 N23_5 Pd1_1 120.9(3) . . ?
C34_5 N35_5 C36_5 119.1(4) . . ?
C34_5 N35_5 Pd2_1 120.0(3) . . ?
C36_5 N35_5 Pd2_1 120.6(3) . . ?
C3_5 C2_5 C7_5 121.3(4) . . ?
C3_5 C2_5 S1_5 120.0(4) . . ?
C7_5 C2_5 S1_5 118.7(4) . . ?
C2_5 C3_5 C4_5 121.2(4) . . ?
C5_5 C4_5 C3_5 117.1(4) . . ?
C5_5 C4_5 C15_5 121.7(4) . . ?
C3_5 C4_5 C15_5 121.2(4) . . ?
C6_5 C5_5 C4_5 121.8(5) . . ?
C7_5 C6_5 C5_5 121.4(5) . . ?
C6_5 C7_5 C2_5 117.2(4) . . ?
C6_5 C7_5 N8_5k 122.2(5) . . ?
C2_5 C7_5 N8_5k 120.6(5) . . ?
C6_5 C7_5 N8_5j 122.1(7) . . ?
C2_5 C7_5 N8_5j 120.7(7) . . ?
C10_5 C9_5 N8_5k 121.8(5) . . ?
C10_5 C9_5 N8_5j 121.6(7) . . ?
C10_5 C9_5 C14_5 117.8(4) . . ?
N8_5k C9_5 C14_5 120.4(5) . . ?
N8_5j C9_5 C14_5 120.6(7) . . ?
C11_5 C10_5 C9_5 121.7(5) . . ?
C10_5 C11_5 C12_5 121.5(5) . . ?
C11_5 C12_5 C13_5 117.1(4) . . ?
C11_5 C12_5 C27_5 121.0(4) . . ?
C13_5 C12_5 C27_5 121.9(4) . . ?
C14_5 C13_5 C12_5 121.1(4) . . ?
C13_5 C14_5 C9_5 120.6(4) . . ?
C13_5 C14_5 S1_5 120.2(4) . . ?
C9_5 C14_5 S1_5 119.0(4) . . ?
C16_5 C15_5 C20_5 116.9(4) . . ?
C16_5 C15_5 C4_5 121.3(4) . . ?
C20_5 C15_5 C4_5 121.7(4) . . ?
C17_5 C16_5 C15_5 122.2(4) . . ?
C16_5 C17_5 C18_5 120.6(4) . . ?
C19_5 C18_5 C17_5 117.8(4) . . ?
C19_5 C18_5 C21_5 120.4(4) . . ?
C17_5 C18_5 C21_5 121.8(4) . . ?
C20_5 C19_5 C18_5 121.5(4) . . ?
C19_5 C20_5 C15_5 121.0(4) . . ?
C22_5 C21_5 C26_5 117.3(4) . . ?
C22_5 C21_5 C18_5 120.7(4) . . ?
C26_5 C21_5 C18_5 122.0(4) . . ?
N23_5 C22_5 C21_5 122.5(4) . . ?
N23_5 C24_5 C25_5 120.5(4) . . ?
C24_5 C25_5 C26_5 119.5(4) . . ?
C25_5 C26_5 C21_5 119.8(4) . . ?
C32_5 C27_5 C28_5 116.5(4) . . ?
C32_5 C27_5 C12_5 121.5(4) . . ?
C28_5 C27_5 C12_5 121.9(4) . . ?
C29_5 C28_5 C27_5 121.9(5) . . ?
C28_5 C29_5 C30_5 121.9(5) . . ?
C29_5 C30_5 C31_5 116.5(4) . . ?
C29_5 C30_5 C33_5 122.2(4) . . ?
C31_5 C30_5 C33_5 121.1(4) . . ?
C30_5 C31_5 C32_5 121.5(5) . . ?
C27_5 C32_5 C31_5 121.7(5) . . ?
C38_5 C33_5 C34_5 117.2(3) . . ?
C38_5 C33_5 C30_5 121.9(4) . . ?
C34_5 C33_5 C30_5 120.8(4) . . ?
N35_5 C34_5 C33_5 122.7(4) . . ?
N35_5 C36_5 C37_5 121.7(4) . . ?
C36_5 C37_5 C38_5 119.1(4) . . ?
C37_5 C38_5 C33_5 120.1(4) . . ?
C9_5 N8_5j C7_5 118.5(8) . . ?
C9_5 N8_5j C39_5j 124.2(11) . . ?
C7_5 N8_5j C39_5j 116.7(11) . . ?
N8_5j C39_5j C40_5j 119.0(16) . . ?
C39_5j C40_5j C41_5j 111(2) . . ?
C9_5 N8_5k C7_5 118.8(6) . . ?
C9_5 N8_5k C39_5k 118.9(7) . . ?
C7_5 N8_5k C39_5k 119.4(6) . . ?
N8_5k C39_5k C40_5k 111.3(10) . . ?
C39_5k C40_5k C41_5k 110.5(13) . . ?
C2_6 S1_6 C14_6 97.63(19) . . ?
C7_6 N8_6 C9_6 118.5(3) . . ?
C7_6 N8_6 C39_6 121.2(3) . . ?
C9_6 N8_6 C39_6 117.8(3) . . ?
C24_6 N23_6 C22_6 119.6(3) . . ?
C24_6 N23_6 Pd1_1 118.6(3) . . ?
C22_6 N23_6 Pd1_1 121.8(3) . . ?
C36_6 N35_6 C34_6 119.2(4) . . ?
C36_6 N35_6 Pd2_1 120.6(3) . . ?
C34_6 N35_6 Pd2_1 120.0(3) . . ?
C3_6 C2_6 C7_6 121.1(3) . . ?
C3_6 C2_6 S1_6 118.2(3) . . ?
C7_6 C2_6 S1_6 120.5(3) . . ?
C2_6 C3_6 C4_6 120.8(4) . . ?
C3_6 C4_6 C5_6 118.1(3) . . ?
C3_6 C4_6 C15_6 119.5(3) . . ?
C5_6 C4_6 C15_6 122.4(3) . . ?
C6_6 C5_6 C4_6 121.3(4) . . ?
C5_6 C6_6 C7_6 120.2(4) . . ?
C2_6 C7_6 C6_6 118.4(3) . . ?
C2_6 C7_6 N8_6 119.3(3) . . ?
C6_6 C7_6 N8_6 122.3(3) . . ?
C10_6 C9_6 C14_6 118.0(3) . . ?
C10_6 C9_6 N8_6 122.4(3) . . ?
C14_6 C9_6 N8_6 119.6(3) . . ?
C11_6 C10_6 C9_6 120.1(4) . . ?
C12_6 C11_6 C10_6 122.5(4) . . ?
C11_6 C12_6 C13_6 117.2(3) . . ?
C11_6 C12_6 C27_6 122.1(4) . . ?
C13_6 C12_6 C27_6 120.7(4) . . ?
C14_6 C13_6 C12_6 120.5(4) . . ?
C13_6 C14_6 C9_6 121.3(4) . . ?
C13_6 C14_6 S1_6 119.1(3) . . ?
C9_6 C14_6 S1_6 119.6(3) . . ?
C16_6 C15_6 C20_6 118.3(3) . . ?
C16_6 C15_6 C4_6 119.6(3) . . ?
C20_6 C15_6 C4_6 122.1(4) . . ?
C17_6 C16_6 C15_6 121.6(4) . . ?
C16_6 C17_6 C18_6 119.9(4) . . ?
C19_6 C18_6 C17_6 118.8(3) . . ?
C19_6 C18_6 C21_6 122.3(3) . . ?
C17_6 C18_6 C21_6 119.0(3) . . ?
C18_6 C19_6 C20_6 121.3(4) . . ?
C19_6 C20_6 C15_6 120.1(4) . . ?
C22_6 C21_6 C26_6 117.6(3) . . ?
C22_6 C21_6 C18_6 119.9(3) . . ?
C26_6 C21_6 C18_6 122.6(3) . . ?
N23_6 C22_6 C21_6 122.8(3) . . ?
N23_6 C24_6 C25_6 120.6(3) . . ?
C26_6 C25_6 C24_6 120.0(4) . . ?
C25_6 C26_6 C21_6 119.4(4) . . ?
C32_6 C27_6 C28_6 117.1(4) . . ?
C32_6 C27_6 C12_6 121.9(4) . . ?
C28_6 C27_6 C12_6 120.8(4) . . ?
C29_6 C28_6 C27_6 121.6(4) . . ?
C30_6 C29_6 C28_6 121.0(4) . . ?
C31_6 C30_6 C29_6 117.6(4) . . ?
C31_6 C30_6 C33_6 121.0(4) . . ?
C29_6 C30_6 C33_6 121.4(4) . . ?
C30_6 C31_6 C32_6 121.6(4) . . ?
C27_6 C32_6 C31_6 120.9(4) . . ?
C38_6 C33_6 C34_6 117.8(4) . . ?
C38_6 C33_6 C30_6 122.4(4) . . ?
C34_6 C33_6 C30_6 119.7(4) . . ?
N35_6 C34_6 C33_6 122.5(4) . . ?
N35_6 C36_6 C37_6 122.4(4) . . ?
C36_6 C37_6 C38_6 118.1(4) . . ?
C33_6 C38_6 C37_6 119.9(4) . . ?
N8_6 C39_6 C40_6 111.5(4) . . ?
C39_6 C40_6 C41_6 111.9(4) . . ?
C42_6o C41_6 C40_6 115.3(10) . . ?
C40_6 C41_6 C42_6n 112.6(6) . . ?
C43_6n C42_6n C41_6 116.4(9) . . ?
C42_6n C43_6n C44_6n 115.0(10) . . ?
C41_6 C42_6o C43_6o 114.4(15) . . ?
C42_6o C43_6o C44_6o 102.5(17) . . ?
C2_7 S1_7 C14_7 99.8(2) . . ?
C9_7 N8_7 C7_7 122.0(3) . . ?
C9_7 N8_7 C39_7 118.4(4) . . ?
C7_7 N8_7 C39_7 117.8(3) . . ?
C24_7 N23_7 C22_7 120.7(3) . . ?
C24_7 N23_7 Pd3_2 117.4(3) . . ?
C22_7 N23_7 Pd3_2 121.9(3) . . ?
C36_7 N35_7 C34_7 120.2(4) . . ?
C36_7 N35_7 Pd4_2 120.3(3) . . ?
C34_7 N35_7 Pd4_2 119.4(3) . . ?
C3_7 C2_7 C7_7 122.1(4) . . ?
C3_7 C2_7 S1_7 116.7(3) . . ?
C7_7 C2_7 S1_7 121.1(3) . . ?
C2_7 C3_7 C4_7 120.9(4) . . ?
C3_7 C4_7 C5_7 117.7(4) . . ?
C3_7 C4_7 C15_7 121.9(4) . . ?
C5_7 C4_7 C15_7 120.2(4) . . ?
C6_7 C5_7 C4_7 121.4(4) . . ?
C5_7 C6_7 C7_7 121.0(4) . . ?
C2_7 C7_7 C6_7 116.9(4) . . ?
C2_7 C7_7 N8_7 121.7(4) . . ?
C6_7 C7_7 N8_7 121.4(4) . . ?
C10_7 C9_7 N8_7 122.5(4) . . ?
C10_7 C9_7 C14_7 116.5(4) . . ?
N8_7 C9_7 C14_7 121.0(4) . . ?
C11_7 C10_7 C9_7 121.7(4) . . ?
C10_7 C11_7 C12_7 121.8(4) . . ?
C13_7 C12_7 C11_7 116.9(3) . . ?
C13_7 C12_7 C27_7 120.5(3) . . ?
C11_7 C12_7 C27_7 122.6(3) . . ?
C12_7 C13_7 C14_7 121.4(4) . . ?
C13_7 C14_7 C9_7 121.5(4) . . ?
C13_7 C14_7 S1_7 116.8(3) . . ?
C9_7 C14_7 S1_7 121.4(3) . . ?
C20_7 C15_7 C16_7 117.4(4) . . ?
C20_7 C15_7 C4_7 121.9(4) . . ?
C16_7 C15_7 C4_7 120.6(3) . . ?
C17_7 C16_7 C15_7 121.5(4) . . ?
C16_7 C17_7 C18_7 121.4(4) . . ?
C19_7 C18_7 C17_7 117.1(3) . . ?
C19_7 C18_7 C21_7 120.8(3) . . ?
C17_7 C18_7 C21_7 122.0(4) . . ?
C20_7 C19_7 C18_7 121.3(4) . . ?
C19_7 C20_7 C15_7 121.1(4) . . ?
C26_7 C21_7 C22_7 116.5(3) . . ?
C26_7 C21_7 C18_7 122.3(4) . . ?
C22_7 C21_7 C18_7 121.1(3) . . ?
N23_7 C22_7 C21_7 122.6(3) . . ?
N23_7 C24_7 C25_7 120.5(4) . . ?
C24_7 C25_7 C26_7 119.4(4) . . ?
C21_7 C26_7 C25_7 120.3(4) . . ?
C28_7 C27_7 C32_7 117.3(3) . . ?
C28_7 C27_7 C12_7 122.1(3) . . ?
C32_7 C27_7 C12_7 120.6(3) . . ?
C29_7 C28_7 C27_7 121.8(4) . . ?
C28_7 C29_7 C30_7 120.7(4) . . ?
C31_7 C30_7 C29_7 117.3(3) . . ?
C31_7 C30_7 C33_7 121.2(3) . . ?
C29_7 C30_7 C33_7 121.4(3) . . ?
C32_7 C31_7 C30_7 121.1(4) . . ?
C31_7 C32_7 C27_7 121.6(4) . . ?
C34_7 C33_7 C38_7 117.5(3) . . ?
C34_7 C33_7 C30_7 120.5(3) . . ?
C38_7 C33_7 C30_7 121.9(3) . . ?
N35_7 C34_7 C33_7 122.5(4) . . ?
N35_7 C36_7 C37_7 120.8(4) . . ?
C38_7 C37_7 C36_7 119.1(4) . . ?
C37_7 C38_7 C33_7 119.7(4) . . ?
N8_7 C39_7 C40_7 113.9(4) . . ?
C41_7 C40_7 C39_7 111.4(5) . . ?
C40_7 C41_7 C42_7 117.6(6) . . ?
C41_7 C42_7 C43_7 113.4(6) . . ?
C44_7 C43_7 C42_7 115.9(7) . . ?
C14_8 S1_8 C2_8 97.58(18) . . ?
C7_8 N8_8 C9_8 117.7(3) . . ?
C7_8 N8_8 C39_8 119.3(4) . . ?
C9_8 N8_8 C39_8 117.7(4) . . ?
C24_8 N23_8 C22_8 118.5(3) . . ?
C24_8 N23_8 Pd4_2 122.7(3) . . ?
C22_8 N23_8 Pd4_2 118.7(2) . . ?
C34_8 N35_8 C36_8 119.9(4) . . ?
C34_8 N35_8 Pd3_2 119.9(3) . . ?
C36_8 N35_8 Pd3_2 120.1(3) . . ?
C3_8 C2_8 C7_8 121.3(3) . . ?
C3_8 C2_8 S1_8 119.8(3) . . ?
C7_8 C2_8 S1_8 118.9(3) . . ?
C4_8 C3_8 C2_8 120.4(3) . . ?
C3_8 C4_8 C5_8 118.6(3) . . ?
C3_8 C4_8 C15_8 120.8(3) . . ?
C5_8 C4_8 C15_8 120.3(3) . . ?
C6_8 C5_8 C4_8 121.1(4) . . ?
C5_8 C6_8 C7_8 120.5(4) . . ?
C6_8 C7_8 C2_8 117.9(3) . . ?
C6_8 C7_8 N8_8 122.6(3) . . ?
C2_8 C7_8 N8_8 119.5(3) . . ?
C10_8 C9_8 C14_8 117.8(4) . . ?
C10_8 C9_8 N8_8 122.7(3) . . ?
C14_8 C9_8 N8_8 119.5(3) . . ?
C11_8 C10_8 C9_8 121.0(4) . . ?
C10_8 C11_8 C12_8 122.2(4) . . ?
C11_8 C12_8 C13_8 116.9(3) . . ?
C11_8 C12_8 C27_8 120.9(3) . . ?
C13_8 C12_8 C27_8 122.2(3) . . ?
C14_8 C13_8 C12_8 121.0(3) . . ?
C13_8 C14_8 C9_8 121.0(3) . . ?
C13_8 C14_8 S1_8 119.7(3) . . ?
C9_8 C14_8 S1_8 119.3(3) . . ?
C16_8 C15_8 C20_8 118.7(3) . . ?
C16_8 C15_8 C4_8 119.9(3) . . ?
C20_8 C15_8 C4_8 121.3(3) . . ?
C15_8 C16_8 C17_8 121.6(3) . . ?
C16_8 C17_8 C18_8 119.6(4) . . ?
C17_8 C18_8 C19_8 118.5(3) . . ?
C17_8 C18_8 C21_8 120.2(3) . . ?
C19_8 C18_8 C21_8 121.2(3) . . ?
C20_8 C19_8 C18_8 120.7(3) . . ?
C19_8 C20_8 C15_8 120.8(4) . . ?
C22_8 C21_8 C26_8 116.7(3) . . ?
C22_8 C21_8 C18_8 120.2(3) . . ?
C26_8 C21_8 C18_8 122.9(3) . . ?
N23_8 C22_8 C21_8 123.7(3) . . ?
N23_8 C24_8 C25_8 121.4(3) . . ?
C24_8 C25_8 C26_8 120.0(3) . . ?
C25_8 C26_8 C21_8 119.7(4) . . ?
C32_8 C27_8 C28_8 117.0(4) . . ?
C32_8 C27_8 C12_8 122.7(4) . . ?
C28_8 C27_8 C12_8 120.2(3) . . ?
C29_8 C28_8 C27_8 121.1(4) . . ?
C28_8 C29_8 C30_8 121.5(4) . . ?
C29_8 C30_8 C31_8 117.7(4) . . ?
C29_8 C30_8 C33_8 121.9(4) . . ?
C31_8 C30_8 C33_8 120.4(4) . . ?
C32_8 C31_8 C30_8 120.4(4) . . ?
C31_8 C32_8 C27_8 122.1(4) . . ?
C38_8 C33_8 C34_8 117.0(4) . . ?
C38_8 C33_8 C30_8 122.5(4) . . ?
C34_8 C33_8 C30_8 120.5(3) . . ?
N35_8 C34_8 C33_8 122.9(4) . . ?
N35_8 C36_8 C37_8 120.1(4) . . ?
C36_8 C37_8 C38_8 120.1(4) . . ?
C37_8 C38_8 C33_8 119.9(4) . . ?
N8_8 C39_8 C40_8 113.4(5) . . ?
C41_8 C40_8 C39_8 112.7(7) . . ?
C42_8 C41_8 C40_8 121.6(9) . . ?
C41_8 C42_8 C43_8 115.7(11) . . ?
C44_8 C43_8 C42_8 119.5(14) . . ?
C2_9 S1_9 C14_9 99.56(19) . . ?
C9_9 N8_9 C7_9 121.6(3) . . ?
C9_9 N8_9 C39_9 118.9(3) . . ?
C7_9 N8_9 C39_9 117.7(3) . . ?
C22_9 N23_9 C24_9 119.3(3) . . ?
C22_9 N23_9 Pd3_2 120.5(3) . . ?
C24_9 N23_9 Pd3_2 120.2(3) . . ?
C34_9 N35_9 C36_9 120.5(3) . . ?
C34_9 N35_9 Pd4_2 121.0(3) . . ?
C36_9 N35_9 Pd4_2 118.2(3) . . ?
C3_9 C2_9 C7_9 121.5(3) . . ?
C3_9 C2_9 S1_9 116.3(3) . . ?
C7_9 C2_9 S1_9 121.8(3) . . ?
C2_9 C3_9 C4_9 121.6(4) . . ?
C5_9 C4_9 C3_9 117.2(3) . . ?
C5_9 C4_9 C15_9 123.1(3) . . ?
C3_9 C4_9 C15_9 119.7(3) . . ?
C4_9 C5_9 C6_9 120.8(4) . . ?
C7_9 C6_9 C5_9 122.2(4) . . ?
C6_9 C7_9 C2_9 116.5(3) . . ?
C6_9 C7_9 N8_9 121.9(3) . . ?
C2_9 C7_9 N8_9 121.5(3) . . ?
C14_9 C9_9 C10_9 117.2(3) . . ?
C14_9 C9_9 N8_9 122.0(3) . . ?
C10_9 C9_9 N8_9 120.7(4) . . ?
C11_9 C10_9 C9_9 120.8(4) . . ?
C10_9 C11_9 C12_9 121.8(4) . . ?
C11_9 C12_9 C13_9 117.6(3) . . ?
C11_9 C12_9 C27_9 120.3(3) . . ?
C13_9 C12_9 C27_9 121.9(4) . . ?
C14_9 C13_9 C12_9 120.3(4) . . ?
C9_9 C14_9 C13_9 122.1(3) . . ?
C9_9 C14_9 S1_9 122.2(3) . . ?
C13_9 C14_9 S1_9 115.5(3) . . ?
C16_9 C15_9 C20_9 117.2(3) . . ?
C16_9 C15_9 C4_9 121.3(3) . . ?
C20_9 C15_9 C4_9 121.5(3) . . ?
C17_9 C16_9 C15_9 121.5(4) . . ?
C16_9 C17_9 C18_9 120.6(4) . . ?
C17_9 C18_9 C19_9 118.5(3) . . ?
C17_9 C18_9 C21_9 121.1(3) . . ?
C19_9 C18_9 C21_9 120.4(3) . . ?
C20_9 C19_9 C18_9 120.0(4) . . ?
C19_9 C20_9 C15_9 122.2(4) . . ?
C22_9 C21_9 C26_9 117.6(3) . . ?
C22_9 C21_9 C18_9 120.4(3) . . ?
C26_9 C21_9 C18_9 122.0(3) . . ?
N23_9 C22_9 C21_9 122.5(3) . . ?
N23_9 C24_9 C25_9 121.5(3) . . ?
C24_9 C25_9 C26_9 119.4(4) . . ?
C25_9 C26_9 C21_9 119.6(4) . . ?
C32_9 C27_9 C28_9 118.4(4) . . ?
C32_9 C27_9 C12_9 121.0(4) . . ?
C28_9 C27_9 C12_9 120.5(3) . . ?
C29_9 C28_9 C27_9 121.3(4) . . ?
C28_9 C29_9 C30_9 120.3(4) . . ?
C29_9 C30_9 C31_9 118.6(3) . . ?
C29_9 C30_9 C33_9 120.1(3) . . ?
C31_9 C30_9 C33_9 121.2(3) . . ?
C32_9 C31_9 C30_9 120.6(3) . . ?
C31_9 C32_9 C27_9 120.5(4) . . ?
C38_9 C33_9 C34_9 117.6(3) . . ?
C38_9 C33_9 C30_9 121.8(3) . . ?
C34_9 C33_9 C30_9 120.6(3) . . ?
N35_9 C34_9 C33_9 121.7(3) . . ?
N35_9 C36_9 C37_9 120.9(4) . . ?
C38_9 C37_9 C36_9 118.8(4) . . ?
C37_9 C38_9 C33_9 120.4(4) . . ?
N8_9 C39_9 C40_9 113.6(4) . . ?
C41_9 C40_9 C39_9 112.6(4) . . ?
C42_9 C41_9 C40_9 116.1(5) . . ?
C41_9 C42_9 C43_9 112.8(5) . . ?
C44_9 C43_9 C42_9 114.0(6) . . ?
C14_10 S1_10 C2_10 97.75(18) . . ?
C9_10 N8_10 C7_10 118.3(3) . . ?
C9_10 N8_10 C39_10 119.4(3) . . ?
C7_10 N8_10 C39_10 117.8(3) . . ?
C22_10 N23_10 C24_10 119.5(4) . . ?
C22_10 N23_10 Pd4_2 118.1(3) . . ?
C24_10 N23_10 Pd4_2 122.1(3) . . ?
C36_10 N35_10 C34_10 119.0(3) . . ?
C36_10 N35_10 Pd3_2 122.3(3) . . ?
C34_10 N35_10 Pd3_2 118.6(3) . . ?
C7_10 C2_10 C3_10 121.6(3) . . ?
C7_10 C2_10 S1_10 119.4(3) . . ?
C3_10 C2_10 S1_10 119.0(3) . . ?
C4_10 C3_10 C2_10 119.7(4) . . ?
C5_10 C4_10 C3_10 118.4(3) . . ?
C5_10 C4_10 C15_10 119.8(3) . . ?
C3_10 C4_10 C15_10 121.8(3) . . ?
C4_10 C5_10 C6_10 121.7(4) . . ?
C7_10 C6_10 C5_10 120.0(4) . . ?
C2_10 C7_10 C6_10 118.6(4) . . ?
C2_10 C7_10 N8_10 119.7(3) . . ?
C6_10 C7_10 N8_10 121.7(4) . . ?
C14_10 C9_10 C10_10 118.4(3) . . ?
C14_10 C9_10 N8_10 119.5(3) . . ?
C10_10 C9_10 N8_10 122.1(3) . . ?
C11_10 C10_10 C9_10 120.0(4) . . ?
C10_10 C11_10 C12_10 121.9(4) . . ?
C11_10 C12_10 C13_10 118.4(3) . . ?
C11_10 C12_10 C27_10 120.8(3) . . ?
C13_10 C12_10 C27_10 120.7(3) . . ?
C14_10 C13_10 C12_10 120.2(4) . . ?
C13_10 C14_10 C9_10 121.0(3) . . ?
C13_10 C14_10 S1_10 119.5(3) . . ?
C9_10 C14_10 S1_10 119.3(3) . . ?
C16_10 C15_10 C20_10 118.0(4) . . ?
C16_10 C15_10 C4_10 120.1(4) . . ?
C20_10 C15_10 C4_10 121.9(3) . . ?
C15_10 C16_10 C17_10 121.3(4) . . ?
C18_10 C17_10 C16_10 120.3(4) . . ?
C17_10 C18_10 C19_10 118.3(4) . . ?
C17_10 C18_10 C21_10 120.2(3) . . ?
C19_10 C18_10 C21_10 121.4(4) . . ?
C20_10 C19_10 C18_10 121.1(4) . . ?
C19_10 C20_10 C15_10 120.7(4) . . ?
C22_10 C21_10 C26_10 116.5(3) . . ?
C22_10 C21_10 C18_10 120.7(3) . . ?
C26_10 C21_10 C18_10 122.8(4) . . ?
N23_10 C22_10 C21_10 123.0(4) . . ?
N23_10 C24_10 C25_10 121.6(4) . . ?
C24_10 C25_10 C26_10 119.2(4) . . ?
C25_10 C26_10 C21_10 120.1(4) . . ?
C32_10 C27_10 C28_10 118.1(3) . . ?
C32_10 C27_10 C12_10 120.9(4) . . ?
C28_10 C27_10 C12_10 120.9(3) . . ?
C29_10 C28_10 C27_10 121.3(4) . . ?
C28_10 C29_10 C30_10 120.5(4) . . ?
C31_10 C30_10 C29_10 118.6(3) . . ?
C31_10 C30_10 C33_10 120.1(3) . . ?
C29_10 C30_10 C33_10 121.0(3) . . ?
C30_10 C31_10 C32_10 120.6(4) . . ?
C27_10 C32_10 C31_10 120.8(4) . . ?
C34_10 C33_10 C38_10 117.6(3) . . ?
C34_10 C33_10 C30_10 119.2(3) . . ?
C38_10 C33_10 C30_10 123.1(4) . . ?
N35_10 C34_10 C33_10 122.7(3) . . ?
N35_10 C36_10 C37_10 121.3(4) . . ?
C36_10 C37_10 C38_10 120.3(4) . . ?
C37_10 C38_10 C33_10 119.1(4) . . ?
N8_10 C39_10 C40_10 112.0(5) . . ?
C41_10 C40_10 C39_10 111.7(6) . . ?
C42_10 C41_10 C40_10 117.7(8) . . ?
C41_10 C42_10 C43_10 112.5(8) . . ?
C44_10 C43_10 C42_10 116.9(13) . . ?
O2_11 S1_11 O4_11 110.8(2) . . ?
O2_11 S1_11 O3_11 114.6(2) . . ?
O4_11 S1_11 O3_11 113.4(2) . . ?
O2_11 S1_11 C5_11 105.77(19) . . ?
O4_11 S1_11 C5_11 106.35(19) . . ?
O3_11 S1_11 C5_11 105.07(17) . . ?
C6_11 C5_11 C10_11 120.2(3) . . ?
C6_11 C5_11 S1_11 121.6(3) . . ?
C10_11 C5_11 S1_11 118.2(3) . . ?
C5_11 C6_11 C7_11 119.7(4) . . ?
C8_11 C7_11 C6_11 120.1(4) . . ?
C7_11 C8_11 C9_11 120.2(3) . . ?
C7_11 C8_11 C11_11 118.9(3) . . ?
C9_11 C8_11 C11_11 120.9(3) . . ?
C10_11 C9_11 C8_11 119.4(3) . . ?
C10_11 C9_11 C14_11 119.5(3) . . ?
C8_11 C9_11 C14_11 121.1(3) . . ?
C5_11 C10_11 C9_11 120.3(3) . . ?
O23_11 C11_11 C12_11 121.3(4) . . ?
O23_11 C11_11 C8_11 121.3(4) . . ?
C12_11 C11_11 C8_11 117.3(3) . . ?
C15_11 C12_11 C13_11 119.2(4) . . ?
C15_11 C12_11 C11_11 119.5(4) . . ?
C13_11 C12_11 C11_11 121.3(3) . . ?
C18_11 C13_11 C12_11 119.1(4) . . ?
C18_11 C13_11 C14_11 119.9(4) . . ?
C12_11 C13_11 C14_11 121.0(3) . . ?
O24_11 C14_11 C13_11 121.1(4) . . ?
O24_11 C14_11 C9_11 120.5(3) . . ?
C13_11 C14_11 C9_11 118.3(3) . . ?
C16_11 C15_11 C12_11 121.4(4) . . ?
C15_11 C16_11 C17_11 118.9(4) . . ?
C15_11 C16_11 S19_11a 127.4(3) . . ?
C17_11 C16_11 S19_11a 111.4(3) . . ?
C15_11 C16_11 S19_11b 112.1(3) . . ?
C17_11 C16_11 S19_11b 128.0(3) . . ?
C18_11 C17_11 C16_11 120.7(4) . . ?
C17_11 C18_11 C13_11 120.5(4) . . ?
O22_11a S19_11a O21_11a 113.9(4) . . ?
O22_11a S19_11a O20_11a 112.7(7) . . ?
O21_11a S19_11a O20_11a 112.3(8) . . ?
O22_11a S19_11a C16_11 112.2(3) . . ?
O21_11a S19_11a C16_11 101.0(4) . . ?
O20_11a S19_11a C16_11 103.7(8) . . ?
O22_11b S19_11b O20_11b 110.6(6) . . ?
O22_11b S19_11b O21_11b 114.3(9) . . ?
O20_11b S19_11b O21_11b 115.1(8) . . ?
O22_11b S19_11b C16_11 101.8(5) . . ?
O20_11b S19_11b C16_11 114.9(3) . . ?
O21_11b S19_11b C16_11 99.0(8) . . ?
O2_12 S1_12 O4_12 113.8(3) . . ?
O2_12 S1_12 O3_12 111.1(3) . . ?
O4_12 S1_12 O3_12 112.3(5) . . ?
O2_12 S1_12 C5_12 108.5(2) . . ?
O4_12 S1_12 C5_12 107.0(3) . . ?
O3_12 S1_12 C5_12 103.6(3) . . ?
O22_12 S19_12 O21_12 113.8(2) . . ?
O22_12 S19_12 O20_12 113.8(2) . . ?
O21_12 S19_12 O20_12 111.5(2) . . ?
O22_12 S19_12 C16_12 106.3(2) . . ?
O21_12 S19_12 C16_12 105.2(2) . . ?
O20_12 S19_12 C16_12 105.3(2) . . ?
C10_12 C5_12 C6_12 120.1(4) . . ?
C10_12 C5_12 S1_12 119.7(3) . . ?
C6_12 C5_12 S1_12 120.1(4) . . ?
C7_12 C6_12 C5_12 120.0(5) . . ?
C8_12 C7_12 C6_12 120.6(4) . . ?
C7_12 C8_12 C9_12 119.6(4) . . ?
C7_12 C8_12 C11_12 120.1(4) . . ?
C9_12 C8_12 C11_12 120.2(4) . . ?
C10_12 C9_12 C8_12 119.4(4) . . ?
C10_12 C9_12 C14_12 119.5(4) . . ?
C8_12 C9_12 C14_12 120.9(4) . . ?
C5_12 C10_12 C9_12 120.2(4) . . ?
O23_12 C11_12 C8_12 120.9(4) . . ?
O23_12 C11_12 C12_12 120.2(4) . . ?
C8_12 C11_12 C12_12 118.9(4) . . ?
C15_12 C12_12 C13_12 120.2(4) . . ?
C15_12 C12_12 C11_12 119.9(4) . . ?
C13_12 C12_12 C11_12 119.9(4) . . ?
C18_12 C13_12 C12_12 118.6(4) . . ?
C18_12 C13_12 C14_12 120.1(4) . . ?
C12_12 C13_12 C14_12 121.2(4) . . ?
O24_12 C14_12 C13_12 121.0(5) . . ?
O24_12 C14_12 C9_12 120.6(5) . . ?
C13_12 C14_12 C9_12 118.4(4) . . ?
C12_12 C15_12 C16_12 120.2(4) . . ?
C17_12 C16_12 C15_12 119.7(4) . . ?
C17_12 C16_12 S19_12 120.7(3) . . ?
C15_12 C16_12 S19_12 119.6(3) . . ?
C16_12 C17_12 C18_12 120.1(4) . . ?
C17_12 C18_12 C13_12 121.0(4) . . ?
O22_13 S19_13 O20_13 113.6(3) . . ?
O22_13 S19_13 O21_13 114.0(3) . . ?
O20_13 S19_13 O21_13 112.9(3) . . ?
O22_13 S19_13 C16_13 104.6(2) . . ?
O20_13 S19_13 C16_13 105.9(2) . . ?
O21_13 S19_13 C16_13 104.8(2) . . ?
C6_13 C5_13 C10_13 120.5(4) . . ?
C6_13 C5_13 S1_13d 120.1(3) . . ?
C10_13 C5_13 S1_13d 115.6(3) . . ?
C6_13 C5_13 S1_13c 118.0(3) . . ?
C10_13 C5_13 S1_13c 118.8(3) . . ?
C5_13 C6_13 C7_13 119.7(4) . . ?
C6_13 C7_13 C8_13 120.7(4) . . ?
C7_13 C8_13 C9_13 119.3(4) . . ?
C7_13 C8_13 C11_13 119.7(4) . . ?
C9_13 C8_13 C11_13 120.9(3) . . ?
C10_13 C9_13 C8_13 119.4(3) . . ?
C10_13 C9_13 C14_13 119.3(3) . . ?
C8_13 C9_13 C14_13 121.3(3) . . ?
C5_13 C10_13 C9_13 120.4(4) . . ?
O23_13 C11_13 C8_13 121.7(4) . . ?
O23_13 C11_13 C12_13 120.9(4) . . ?
C8_13 C11_13 C12_13 117.3(3) . . ?
C15_13 C12_13 C13_13 119.7(3) . . ?
C15_13 C12_13 C11_13 119.0(3) . . ?
C13_13 C12_13 C11_13 121.1(3) . . ?
C18_13 C13_13 C12_13 118.9(3) . . ?
C18_13 C13_13 C14_13 120.0(3) . . ?
C12_13 C13_13 C14_13 121.1(3) . . ?
O24_13 C14_13 C13_13 122.1(3) . . ?
O24_13 C14_13 C9_13 120.3(3) . . ?
C13_13 C14_13 C9_13 117.6(3) . . ?
C16_13 C15_13 C12_13 120.1(4) . . ?
C15_13 C16_13 C17_13 120.9(3) . . ?
C15_13 C16_13 S19_13 118.4(3) . . ?
C17_13 C16_13 S19_13 120.7(3) . . ?
C18_13 C17_13 C16_13 119.8(4) . . ?
C17_13 C18_13 C13_13 120.6(4) . . ?
O2_13c S1_13c O4_13c 113.9(7) . . ?
O2_13c S1_13c O3_13c 112.3(7) . . ?
O4_13c S1_13c O3_13c 113.4(10) . . ?
O2_13c S1_13c C5_13 111.2(3) . . ?
O4_13c S1_13c C5_13 103.4(8) . . ?
O3_13c S1_13c C5_13 101.5(7) . . ?
O2_13d S1_13d O3_13d 113.5(8) . . ?
O2_13d S1_13d O4_13d 114.2(8) . . ?
O3_13d S1_13d O4_13d 109.4(11) . . ?
O2_13d S1_13d C5_13 114.1(4) . . ?
O3_13d S1_13d C5_13 102.8(9) . . ?
O4_13d S1_13d C5_13 101.6(9) . . ?
C10_14 C5_14 C6_14 118.7(4) . . ?
C10_14 C5_14 S1_14e 124.4(4) . . ?
C6_14 C5_14 S1_14e 116.7(4) . . ?
C10_14 C5_14 S1_14f 113.3(5) . . ?
C6_14 C5_14 S1_14f 127.3(5) . . ?
C5_14 C6_14 C7_14 120.7(5) . . ?
C8_14 C7_14 C6_14 119.9(5) . . ?
C9_14 C8_14 C7_14 120.1(4) . . ?
C9_14 C8_14 C11_14 120.3(4) . . ?
C7_14 C8_14 C11_14 119.6(4) . . ?
C8_14 C9_14 C10_14 119.7(4) . . ?
C8_14 C9_14 C14_14 121.9(4) . . ?
C10_14 C9_14 C14_14 118.3(4) . . ?
C5_14 C10_14 C9_14 120.8(4) . . ?
O23_14 C11_14 C12_14 120.9(4) . . ?
O23_14 C11_14 C8_14 121.1(5) . . ?
C12_14 C11_14 C8_14 117.7(4) . . ?
C13_14 C12_14 C15_14 118.8(4) . . ?
C13_14 C12_14 C11_14 122.5(4) . . ?
C15_14 C12_14 C11_14 118.7(4) . . ?
C12_14 C13_14 C18_14 120.3(4) . . ?
C12_14 C13_14 C14_14 120.1(4) . . ?
C18_14 C13_14 C14_14 119.6(5) . . ?
O24_14 C14_14 C9_14 120.3(5) . . ?
O24_14 C14_14 C13_14 121.9(5) . . ?
C9_14 C14_14 C13_14 117.5(4) . . ?
C16_14 C15_14 C12_14 120.9(4) . . ?
C15_14 C16_14 C17_14 119.2(4) . . ?
C15_14 C16_14 S19_14g 126.0(4) . . ?
C17_14 C16_14 S19_14g 114.8(4) . . ?
C15_14 C16_14 S19_14h 112.9(4) . . ?
C17_14 C16_14 S19_14h 126.7(4) . . ?
C18_14 C17_14 C16_14 120.9(5) . . ?
C17_14 C18_14 C13_14 119.8(5) . . ?
O4_14e S1_14e O3_14e 114.8(5) . . ?
O4_14e S1_14e O2_14e 112.4(5) . . ?
O3_14e S1_14e O2_14e 111.8(6) . . ?
O4_14e S1_14e C5_14 106.6(4) . . ?
O3_14e S1_14e C5_14 107.9(4) . . ?
O2_14e S1_14e C5_14 102.3(5) . . ?
O2_14f S1_14f O4_14f 113.7(9) . . ?
O2_14f S1_14f O3_14f 112.6(9) . . ?
O4_14f S1_14f O3_14f 112.9(9) . . ?
O2_14f S1_14f C5_14 107.5(6) . . ?
O4_14f S1_14f C5_14 110.5(6) . . ?
O3_14f S1_14f C5_14 98.5(7) . . ?
O21_14g S19_14g O20_14g 113.6(6) . . ?
O21_14g S19_14g O22_14g 113.7(7) . . ?
O20_14g S19_14g O22_14g 111.0(7) . . ?
O21_14g S19_14g C16_14 105.4(4) . . ?
O20_14g S19_14g C16_14 109.9(4) . . ?
O22_14g S19_14g C16_14 102.5(5) . . ?
O22_14h S19_14h O21_14h 114.2(8) . . ?
O22_14h S19_14h O20_14h 111.8(8) . . ?
O21_14h S19_14h O20_14h 112.7(8) . . ?
O22_14h S19_14h C16_14 106.3(6) . . ?
O21_14h S19_14h C16_14 112.2(5) . . ?
O20_14h S19_14h C16_14 98.4(5) . . ?
O1_15 S2_15 C4_15 105.2(3) . . ?
O1_15 S2_15 C3_15 105.8(3) . . ?
C4_15 S2_15 C3_15 99.2(3) . . ?
O1_16 S2_16 C3_16 105.9(5) . . ?
O1_16 S2_16 C4_16 104.0(4) . . ?
C3_16 S2_16 C4_16 93.7(6) . . ?
O1_17 S2_17 C4_17 105.0(4) . . ?
O1_17 S2_17 C3_17 106.1(5) . . ?
C4_17 S2_17 C3_17 97.8(5) . . ?
O1_18 S2_18 C4_18 106.2(3) . . ?
O1_18 S2_18 C3_18 104.0(2) . . ?
C4_18 S2_18 C3_18 98.5(3) . . ?
O1_19 S2_19 C4_19 105.1(4) . . ?
O1_19 S2_19 C3_19 106.2(3) . . ?
C4_19 S2_19 C3_19 96.1(4) . . ?
O1_20 S2_20 C4_20 105.6(6) . . ?
O1_20 S2_20 C3_20 109.0(5) . . ?
C4_20 S2_20 C3_20 95.0(6) . . ?
O1_21h S2_21h C4_21h 109.6(6) . . ?
O1_21h S2_21h C3_21h 108.4(6) . . ?
C4_21h S2_21h C3_21h 98.5(7) . . ?
O1_22i S2_22i C4_22i 112.2(15) . . ?
O1_22i S2_22i C3_22i 111.1(14) . . ?
C4_22i S2_22i C3_22i 97.8(13) . . ?
O1_23 S2_23 C4_23 115.2(7) . . ?
O1_23 S2_23 C3_23 108.5(6) . . ?
C4_23 S2_23 C3_23 95.1(5) . . ?
O1_24 S2_24 C3_24 106.0(6) . . ?
O1_24 S2_24 C4_24 100.9(6) . . ?
C3_24 S2_24 C4_24 95.7(7) . . ?
O1_25 S2_25 C4_25 106.1(6) . . ?
O1_25 S2_25 C3_25 106.9(8) . . ?
C4_25 S2_25 C3_25 91.0(6) . . ?
O1_26 S2_26 C4_26 110.0(6) . . ?
O1_26 S2_26 C3_26 113.1(6) . . ?
C4_26 S2_26 C3_26 95.9(6) . . ?
O1_27 S2_27 C4_27 106.0(8) . . ?
O1_27 S2_27 C3_27 106.7(7) . . ?
C4_27 S2_27 C3_27 93.9(8) . . ?
O1_28 S2_28 C4_28 120.2(9) . . ?
O1_28 S2_28 C3_28 117.7(10) . . ?
C4_28 S2_28 C3_28 102.2(8) . . ?
O1_29 S2_29 C4_29 105.8(6) . . ?
O1_29 S2_29 C3_29 104.7(4) . . ?
C4_29 S2_29 C3_29 94.2(5) . . ?

_shelx_res_file                  
;

    sg88y_8_sq.res created by SHELXL-2014/7


TITL sol_a.res in P-1
REM Old TITL sol in P-1
REM SHELXT solution in P-1: R1 0.262, Rweak 0.005, Alpha 0.059
REM <I/s>   0.000 for    0 systematic absences,  Orientation as input
REM Formula found by SHELXT:  C393 N56 O51 S16 Pd4

CELL  0.68880  25.6950  29.2880  31.7030   99.008  104.565   93.978
ZERR  2.000   0.0051   0.0059   0.0063    0.030    0.030    0.030
LATT  1
SFAC C H N O S Pd
DISP $C  0.00315  0.00158 10.63357!SOURCE KISSEL
DISP $H -0.00002  0.00000  0.66583!SOURCE KISSEL
DISP $N  0.00614  0.00319 18.01970!SOURCE KISSEL
DISP $O  0.01061  0.00581 29.58449!SOURCE KISSEL
DISP $S  0.12022  0.11790 478.75957!SOURCE KISSEL
DISP $PD -1.06209  0.96823 3951.71525!SOURCE KISSEL
UNIT 802 764 48 92 60 8
LIST 4 ! automatically inserted. Change 6 to 4 for CHECKCIF!!
REM CGLS 10
L.S. 10 0 820
ACTA TABS
RTAB_PD DIS1 Pd1_1 Pd2_1
RTAB_PD DIS2 Pd3_2 Pd4_2
SAME_DMS S2 > C4
WPDB -2
BOND
TEMP -193
SIZE 0.25 0.25 0.001
REM YELLOW PLATE
FMAP 2
PLAN 200
SIMU_* 0.02 0.04 $C $N $O $S
RIGU_* $C $N $O $S
REM NON-CRYSTALLOgraPHIC SYMMETRY RESTRAINTS FOR PHENOTHIAZINE LIGAND
REM PPH RESIDUE CLASS
NCSY 1 S1_3 > C44_3
NCSY 2 S1_3 > C44_3
NCSY 3 S1_3 > C44_3
NCSY 4 S1_3 > C44_3
NCSY 5 S1_3 > C44_3
NCSY 6 S1_3 > C44_3
NCSY 7 S1_3 > C44_3
+grade-PPH.dfix
+grade-ASO.dfix
+grade-DMS.dfix
+BF4.dfix
REM Restraints for Fragment pph, PPHPhenotiazinePyridinehexyl from: .
REM Please cite doi:10.1107/S1600576715005580
REM Restraints for Fragment aso, ASO from: . Please cite
REM doi:10.1107/S1600576715005580
REM ABIN
ABIN
WGHT    0.200000   -0.040000
FVAR       0.06905   0.50577   0.55241   0.60742   0.49658   0.66124   0.27489
FVAR       0.45976   0.61161
RESI 1 PD
PD1   6    1.274023    1.240445    0.945557    11.00000    0.05320    0.03431 =
         0.03528   -0.00353    0.00578   -0.00233
PD2   6    0.724682    0.759000    0.552646    11.00000    0.05500    0.03263 =
         0.03717   -0.00147    0.00549   -0.00425
RESI 2 PD
PD3   6    0.272905    0.540748    0.030785    11.00000    0.04697    0.03685 =
         0.03282   -0.00371    0.00308   -0.00418
PD4   6   -0.276806    0.459419   -0.538338    11.00000    0.04155    0.04082 =
         0.03204   -0.00229    0.00283   -0.00419
RESI 3 PPH
S1    5    1.188381    0.923998    0.651880    11.00000    0.08754    0.06747 =
         0.05747   -0.01180    0.00871   -0.02321
N8    3    1.230731    0.937506    0.574503    11.00000    0.07591    0.08986 =
         0.07650   -0.04047    0.02884   -0.02460
N23   3    1.318219    1.238081    0.900998    11.00000    0.05445    0.03449 =
         0.04062   -0.00234    0.00466   -0.00294
N35   3    0.768570    0.759279    0.508209    11.00000    0.06222    0.03779 =
         0.03970    0.00248    0.00772   -0.00381
C2    1    1.226470    0.974354    0.647771    11.00000    0.08078    0.07095 =
         0.05846   -0.02192    0.02079   -0.02218
C3    1    1.238243    1.012884    0.682025    11.00000    0.07580    0.06729 =
         0.05489   -0.02066    0.01767   -0.02266
AFIX  43
H3    2    1.222334    1.012819    0.706019    11.00000   -1.20000
AFIX   0
C4    1    1.272954    1.051452    0.681610    11.00000    0.08593    0.06795 =
         0.05578   -0.01791    0.02105   -0.02403
C5    1    1.293119    1.051193    0.644997    11.00000    0.08578    0.07937 =
         0.05930   -0.01673    0.02934   -0.02239
AFIX  43
H5    2    1.317059    1.076986    0.644017    11.00000   -1.20000
AFIX   0
C6    1    1.279200    1.014270    0.609872    11.00000    0.07970    0.08452 =
         0.05513   -0.02287    0.02231   -0.01821
AFIX  43
H6    2    1.292701    1.015652    0.584766    11.00000   -1.20000
AFIX   0
C7    1    1.245876    0.975193    0.610545    11.00000    0.06904    0.07819 =
         0.06079   -0.02322    0.01880   -0.02021
C9    1    1.177159    0.915852    0.562878    11.00000    0.06947    0.06864 =
         0.06247   -0.02924    0.01973   -0.01328
C10   1    1.147995    0.900508    0.519156    11.00000    0.07369    0.07768 =
         0.05833   -0.02914    0.02857   -0.01960
AFIX  43
H10   2    1.164431    0.905015    0.496198    11.00000   -1.20000
AFIX   0
C11   1    1.095466    0.878754    0.508018    11.00000    0.07688    0.06729 =
         0.05928   -0.01774    0.01922   -0.01626
AFIX  43
H11   2    1.076939    0.868011    0.477727    11.00000   -1.20000
AFIX   0
C12   1    1.069669    0.872487    0.540480    11.00000    0.06591    0.04991 =
         0.05959   -0.01404    0.01670   -0.00989
C13   1    1.097800    0.888544    0.584865    11.00000    0.06605    0.05492 =
         0.05597   -0.01186    0.01361   -0.01121
AFIX  43
H13   2    1.080554    0.885546    0.607672    11.00000   -1.20000
AFIX   0
C14   1    1.151294    0.908989    0.595564    11.00000    0.07317    0.05944 =
         0.05487   -0.01737    0.01545   -0.01270
C15   1    1.287350    1.091287    0.718997    11.00000    0.08228    0.05948 =
         0.05257   -0.01785    0.02292   -0.02205
C16   1    1.250748    1.104978    0.742024    11.00000    0.07235    0.06818 =
         0.05123   -0.02075    0.01419   -0.01788
AFIX  43
H16   2    1.215294    1.088839    0.733351    11.00000   -1.20000
AFIX   0
C17   1    1.264231    1.141997    0.777861    11.00000    0.06533    0.06491 =
         0.05123   -0.01855    0.01268   -0.01245
AFIX  43
H17   2    1.237697    1.151183    0.792617    11.00000   -1.20000
AFIX   0
C18   1    1.316366    1.165577    0.792143    11.00000    0.06631    0.05102 =
         0.03981   -0.00721    0.01018   -0.01099
C19   1    1.353509    1.151185    0.769040    11.00000    0.07760    0.06765 =
         0.06400   -0.02441    0.02649   -0.02669
AFIX  43
H19   2    1.389590    1.166059    0.778322    11.00000   -1.20000
AFIX   0
C20   1    1.338478    1.115435    0.732680    11.00000    0.08662    0.07681 =
         0.07128   -0.02925    0.03540   -0.03058
AFIX  43
H20   2    1.364156    1.107285    0.716664    11.00000   -1.20000
AFIX   0
C21   1    1.333226    1.201974    0.832599    11.00000    0.05615    0.04451 =
         0.04158   -0.00539    0.00586   -0.00775
C22   1    1.302940    1.206812    0.862869    11.00000    0.05633    0.03927 =
         0.04223   -0.00530    0.00628   -0.00717
AFIX  43
H22   2    1.269835    1.187274    0.856629    11.00000   -1.20000
AFIX   0
C24   1    1.364937    1.265493    0.910596    11.00000    0.05334    0.03814 =
         0.04749   -0.00614    0.00621   -0.00408
AFIX  43
H24   2    1.375918    1.287217    0.937649    11.00000   -1.20000
AFIX   0
C25   1    1.397482    1.262825    0.881962    11.00000    0.05818    0.04371 =
         0.04953   -0.00242    0.00913   -0.00938
AFIX  43
H25   2    1.430659    1.282487    0.889332    11.00000   -1.20000
AFIX   0
C26   1    1.381698    1.231501    0.842568    11.00000    0.06054    0.04655 =
         0.04720   -0.00132    0.00863   -0.00913
AFIX  43
H26   2    1.403496    1.229934    0.822332    11.00000   -1.20000
AFIX   0
C27   1    1.013803    0.848482    0.528625    11.00000    0.07032    0.05188 =
         0.05342   -0.01299    0.01798   -0.01175
C28   1    0.975454    0.864993    0.549791    11.00000    0.07941    0.04592 =
         0.05759   -0.01930    0.02513   -0.01456
AFIX  43
H28   2    0.985721    0.891621    0.572685    11.00000   -1.20000
AFIX   0
C29   1    0.923235    0.843668    0.538315    11.00000    0.07167    0.04228 =
         0.05011   -0.00920    0.02265   -0.00520
AFIX  43
H29   2    0.898011    0.855446    0.553385    11.00000   -1.20000
AFIX   0
C30   1    0.907275    0.804756    0.504563    11.00000    0.06925    0.03770 =
         0.04336   -0.00200    0.00864   -0.00875
C31   1    0.945288    0.787888    0.484125    11.00000    0.06854    0.04985 =
         0.05287   -0.00749    0.01363   -0.00482
AFIX  43
H31   2    0.935153    0.760877    0.461663    11.00000   -1.20000
AFIX   0
C32   1    0.997418    0.809210    0.495474    11.00000    0.06684    0.05221 =
         0.05011   -0.01533    0.01402   -0.00652
AFIX  43
H32   2    1.022574    0.797024    0.480536    11.00000   -1.20000
AFIX   0
C33   1    0.850608    0.781720    0.490252    11.00000    0.06339    0.03646 =
         0.04306   -0.00083    0.00730   -0.00371
C34   1    0.819451    0.780760    0.520011    11.00000    0.06166    0.03643 =
         0.03494   -0.00155    0.00441   -0.00230
AFIX  43
H34   2    0.834553    0.795827    0.549879    11.00000   -1.20000
AFIX   0
C36   1    0.746324    0.738007    0.466118    11.00000    0.06368    0.04776 =
         0.03844   -0.00089    0.00248   -0.00993
AFIX  43
H36   2    0.710245    0.723203    0.457836    11.00000   -1.20000
AFIX   0
C37   1    0.775230    0.737319    0.434535    11.00000    0.07366    0.05847 =
         0.03339   -0.00401    0.00608   -0.00894
AFIX  43
H37   2    0.759238    0.722022    0.404864    11.00000   -1.20000
AFIX   0
C38   1    0.827567    0.759159    0.446774    11.00000    0.07056    0.04650 =
         0.04004    0.00037    0.01120   -0.00232
AFIX  43
H38   2    0.847852    0.758777    0.425489    11.00000   -1.20000
AFIX   0
C39   1    1.263276    0.932086    0.543108    11.00000    0.08812    0.12516 =
         0.09531   -0.05421    0.04176   -0.03169
AFIX  23
H39A  2    1.261981    0.959789    0.528702    11.00000   -1.20000
H39B  2    1.246632    0.904733    0.519761    11.00000   -1.20000
AFIX   0
C40   1    1.321105    0.926041    0.562123    11.00000    0.09402    0.11468 =
         0.14328   -0.03944    0.04115   -0.02340
AFIX  23
PART 12 81.0000
H40A  2    1.322855    0.899228    0.577760    81.00000   -1.20000
H40B  2    1.338758    0.954146    0.584160    81.00000   -1.20000
AFIX  23
PART 13 -81.000
H40C  2    1.336460    0.948599    0.590030   -81.00000   -1.20000
H40D  2    1.342509    0.931276    0.541001   -81.00000   -1.20000
PART 0
AFIX   0
PART 12 81.0
C41   1    1.351902    0.918044    0.527202    81.00000    0.14068    0.17877 =
         0.18639   -0.01597    0.07042    0.01053
AFIX  23
H41A  2    1.370558    0.948755    0.527138    81.00000   -1.20000
H41B  2    1.324275    0.909338    0.498368    81.00000   -1.20000
AFIX   0
C42   1    1.393391    0.883830    0.526701    81.00000    0.15605    0.17620 =
         0.19962   -0.00678    0.06142    0.01544
AFIX  23
H42A  2    1.375323    0.853488    0.528481    81.00000   -1.20000
H42B  2    1.422036    0.893614    0.554840    81.00000   -1.20000
AFIX   0
C43   1    1.424411    0.873309    0.488099    81.00000    0.04630    0.03500 =
         0.12112    0.02056   -0.00045    0.01712
AFIX  23
H43A  2    1.433032    0.902286    0.477583    81.00000   -1.20000
H43B  2    1.458543    0.860074    0.499375    81.00000   -1.20000
AFIX   0
C44   1    1.390095    0.842369    0.454825    81.00000    0.10595    0.12569 =
         0.18659   -0.01739    0.00071    0.03029
AFIX  33
H44A  2    1.407022    0.834812    0.430520    81.00000   -1.50000
H44B  2    1.381903    0.813953    0.465776    81.00000   -1.50000
H44C  2    1.356523    0.855948    0.444096    81.00000   -1.50000
AFIX   0
PART 13 -81.00
C41   1    1.322797    0.875608    0.571106   -81.00000    0.11036    0.08871 =
         0.17271   -0.03856    0.04752   -0.01926
AFIX  23
H41C  2    1.305480    0.871565    0.595070   -81.00000   -1.20000
H41D  2    1.303220    0.853180    0.544071   -81.00000   -1.20000
AFIX   0
C42   1    1.380759    0.867563    0.584426   -81.00000    0.12936    0.08486 =
         0.22058   -0.01297    0.06172   -0.00607
AFIX  23
H42C  2    1.399193    0.887369    0.613385   -81.00000   -1.20000
H42D  2    1.399126    0.875579    0.562162   -81.00000   -1.20000
AFIX   0
C43   1    1.383310    0.815878    0.587759   -81.00000    0.16067    0.07556 =
         0.25987   -0.00870    0.05802    0.00369
AFIX  23
H43C  2    1.361720    0.808038    0.608007   -81.00000   -1.20000
H43D  2    1.366017    0.796919    0.558141   -81.00000   -1.20000
AFIX   0
C44   1    1.436655    0.802814    0.603150   -81.00000    0.18441    0.09738 =
         0.29639   -0.00319    0.05281    0.01999
AFIX  33
H44D  2    1.434246    0.769484    0.604181   -81.00000   -1.50000
H44E  2    1.458233    0.809444    0.582900   -81.00000   -1.50000
H44F  2    1.453926    0.820589    0.632884   -81.00000   -1.50000
AFIX   0
PART 0
RESI 4 PPH
S1    5    1.066759    0.854246    0.872339    11.00000    0.06652    0.04705 =
         0.09626    0.01394    0.02301    0.00980
N8    3    1.137920    0.783045    0.903118    11.00000    0.07062    0.04447 =
         0.06322    0.01208    0.01113    0.00180
N23   3    1.313548    1.190482    0.971575    11.00000    0.06062    0.04195 =
         0.04281   -0.00052    0.00762    0.00264
N35   3    0.764043    0.708082    0.577206    11.00000    0.06064    0.04086 =
         0.03938    0.00441    0.01455    0.00130
C2    1    1.137236    0.864205    0.895058    11.00000    0.06765    0.04583 =
         0.07332    0.01125    0.02167    0.00707
C3    1    1.163706    0.908479    0.900323    11.00000    0.07344    0.04355 =
         0.08231    0.00869    0.01944    0.00682
AFIX  43
H3    2    1.143971    0.932126    0.888916    11.00000   -1.20000
AFIX   0
C4    1    1.218457    0.919015    0.921915    11.00000    0.07427    0.04411 =
         0.08362    0.00823    0.02402    0.00450
C5    1    1.246691    0.882457    0.935677    11.00000    0.07276    0.03928 =
         0.06779    0.00055    0.01679    0.00365
AFIX  43
H5    2    1.284393    0.888469    0.949716    11.00000   -1.20000
AFIX   0
C6    1    1.221068    0.837577    0.929364    11.00000    0.07790    0.03777 =
         0.06069    0.00477    0.01926    0.00599
AFIX  43
H6    2    1.241383    0.813371    0.938726    11.00000   -1.20000
AFIX   0
C7    1    1.165733    0.827995    0.909365    11.00000    0.07263    0.03935 =
         0.06397    0.00773    0.02174    0.00372
C9    1    1.098762    0.766734    0.863517    11.00000    0.06222    0.04890 =
         0.06142    0.01686    0.01553   -0.00004
C10   1    1.091633    0.720905    0.841458    11.00000    0.06208    0.04840 =
         0.06115    0.01598    0.01934    0.00711
AFIX  43
H10   2    1.115322    0.699717    0.853075    11.00000   -1.20000
AFIX   0
C11   1    1.050808    0.705502    0.802975    11.00000    0.06393    0.05401 =
         0.05642    0.01191    0.01386    0.01054
AFIX  43
H11   2    1.046380    0.673728    0.789214    11.00000   -1.20000
AFIX   0
C12   1    1.015791    0.735696    0.783792    11.00000    0.06450    0.06092 =
         0.06177    0.02210    0.02021    0.00752
C13   1    1.024487    0.782392    0.804819    11.00000    0.05871    0.05619 =
         0.06673    0.02294    0.02073    0.00499
AFIX  43
H13   2    1.002993    0.804233    0.791763    11.00000   -1.20000
AFIX   0
C14   1    1.064184    0.797263    0.844586    11.00000    0.06211    0.04805 =
         0.07773    0.02106    0.02203    0.00603
C15   1    1.245137    0.967286    0.932104    11.00000    0.07267    0.04166 =
         0.08825    0.00815    0.01828    0.00416
C16   1    1.298931    0.978805    0.956051    11.00000    0.07305    0.04767 =
         0.18653    0.02580    0.00690    0.00663
AFIX  43
H16   2    1.320137    0.954531    0.963704    11.00000   -1.20000
AFIX   0
C17   1    1.322660    1.024241    0.969117    11.00000    0.07160    0.04440 =
         0.17411    0.02260   -0.00015    0.00097
AFIX  43
H17   2    1.359718    1.030385    0.985210    11.00000   -1.20000
AFIX   0
C18   1    1.293834    1.060898    0.959356    11.00000    0.07312    0.04519 =
         0.08491    0.01246    0.01253    0.00657
C19   1    1.240789    1.049519    0.933332    11.00000    0.08876    0.04440 =
         0.13126    0.01409   -0.01350    0.00281
AFIX  43
H19   2    1.220082    1.073733    0.924595    11.00000   -1.20000
AFIX   0
C20   1    1.217495    1.003982    0.919891    11.00000    0.10283    0.04645 =
         0.10457    0.00385   -0.01954    0.00000
AFIX  43
H20   2    1.181361    0.997665    0.901690    11.00000   -1.20000
AFIX   0
C21   1    1.317893    1.110150    0.975879    11.00000    0.06510    0.04813 =
         0.06917    0.01218    0.00588    0.00366
C22   1    1.294628    1.145823    0.957175    11.00000    0.05928    0.04052 =
         0.05247    0.00014    0.01369    0.00294
AFIX  43
H22   2    1.263435    1.138078    0.932708    11.00000   -1.20000
AFIX   0
C24   1    1.357343    1.201983    1.006217    11.00000    0.07158    0.04888 =
         0.06609   -0.00109   -0.00808   -0.00231
AFIX  43
H24   2    1.370744    1.233874    1.016771    11.00000   -1.20000
AFIX   0
C25   1    1.383349    1.168805    1.026853    11.00000    0.08815    0.05630 =
         0.09843    0.01104   -0.02312   -0.00187
AFIX  43
H25   2    1.414067    1.177659    1.051609    11.00000   -1.20000
AFIX   0
C26   1    1.364092    1.122044    1.011009    11.00000    0.08502    0.05223 =
         0.10525    0.01345   -0.02126    0.00353
AFIX  43
H26   2    1.382362    1.098541    1.024091    11.00000   -1.20000
AFIX   0
C27   1    0.970231    0.719985    0.743812    11.00000    0.06309    0.05971 =
         0.06147    0.02030    0.01537    0.00681
C28   1    0.955959    0.748017    0.712161    11.00000    0.06533    0.06054 =
         0.07341    0.02132    0.00760   -0.00574
AFIX  43
H28   2    0.977647    0.776683    0.715668    11.00000   -1.20000
AFIX   0
C29   1    0.911939    0.736097    0.676095    11.00000    0.06921    0.06759 =
         0.06825    0.02382    0.00742   -0.00452
AFIX  43
H29   2    0.902966    0.756776    0.655759    11.00000   -1.20000
AFIX   0
C30   1    0.880778    0.694162    0.669387    11.00000    0.05998    0.05641 =
         0.05617    0.01339    0.01518    0.00602
C31   1    0.893235    0.664541    0.700098    11.00000    0.06683    0.05377 =
         0.06850    0.01485    0.01279   -0.00222
AFIX  43
H31   2    0.871585    0.635681    0.695735    11.00000   -1.20000
AFIX   0
C32   1    0.937179    0.677243    0.736939    11.00000    0.07449    0.05679 =
         0.06818    0.01493    0.01288    0.00294
AFIX  43
H32   2    0.945259    0.657062    0.757851    11.00000   -1.20000
AFIX   0
C33   1    0.833704    0.682072    0.630626    11.00000    0.06203    0.05058 =
         0.04640    0.01106    0.02117    0.00657
C34   1    0.806286    0.716854    0.612904    11.00000    0.06590    0.03968 =
         0.04430    0.00234    0.01358    0.00118
AFIX  43
H34   2    0.818169    0.748302    0.626844    11.00000   -1.20000
AFIX   0
C36   1    0.747179    0.663503    0.556979    11.00000    0.06268    0.04160 =
         0.05400    0.00075    0.02357   -0.00187
AFIX  43
H36   2    0.717598    0.657170    0.531151    11.00000   -1.20000
AFIX   0
C37   1    0.771643    0.627098    0.572746    11.00000    0.06528    0.04042 =
         0.06082    0.00443    0.02987    0.00222
AFIX  43
H37   2    0.758958    0.595961    0.558166    11.00000   -1.20000
AFIX   0
C38   1    0.815026    0.636333    0.610155    11.00000    0.06409    0.04736 =
         0.06846    0.01371    0.02810    0.00845
AFIX  43
H38   2    0.831960    0.611478    0.621784    11.00000   -1.20000
AFIX   0
C39   1    1.162111    0.750699    0.930954    11.00000    0.07295    0.04657 =
         0.06376    0.01422    0.01398    0.00334
AFIX  23
H39A  2    1.198683    0.746563    0.927169    11.00000   -1.20000
H39B  2    1.139952    0.720044    0.920882    11.00000   -1.20000
AFIX   0
C40   1    1.166670    0.767061    0.980252    11.00000    0.11271    0.08118 =
         0.06565    0.02124    0.02420    0.01825
AFIX  23
H40A  2    1.185322    0.799153    0.989751    11.00000   -1.20000
H40B  2    1.129951    0.767519    0.984774    11.00000   -1.20000
AFIX   0
C41   1    1.197328    0.735790    1.007982    11.00000    0.10900    0.08613 =
         0.06994    0.02163    0.01340    0.01338
AFIX  23
H41A  2    1.183097    0.703259    0.993676    11.00000   -1.20000
H41B  2    1.235565    0.740259    1.007114    11.00000   -1.20000
AFIX   0
C42   1    1.196652    0.741090    1.054943    11.00000    0.22971    0.15323 =
         0.08236    0.03811    0.04175    0.05894
AFIX  23
H42A  2    1.170051    0.715670    1.056421    11.00000   -1.20000
H42B  2    1.232537    0.733979    1.071182    11.00000   -1.20000
AFIX   0
C43   1    1.185886    0.781631    1.080682    11.00000    0.29820    0.13741 =
         0.10986    0.03023    0.05864    0.07883
AFIX  23
H43A  2    1.214984    0.806620    1.082971    11.00000   -1.20000
H43B  2    1.151750    0.791137    1.063696    11.00000   -1.20000
AFIX   0
C44   1    1.181410    0.780673    1.122041    11.00000    0.27653    0.19368 =
         0.12447    0.03668    0.05634    0.04492
AFIX  33
H44A  2    1.173991    0.811301    1.135143    11.00000   -1.50000
H44B  2    1.151688    0.757223    1.120816    11.00000   -1.50000
H44C  2    1.215301    0.772799    1.140207    11.00000   -1.50000
AFIX   0
RESI 5 PPH
S1    5    0.813794    1.075321    0.846642    11.00000    0.12849    0.07838 =
         0.06618   -0.01402    0.01727   -0.04036

N23   3    1.230893    1.242069    0.990651    11.00000    0.06209    0.04047 =
         0.04310    0.00476    0.01401    0.00201
N35   3    0.680710    0.761281    0.596866    11.00000    0.05544    0.03490 =
         0.04622   -0.00200    0.00857   -0.00312
C2    1    0.849576    1.092202    0.903251    11.00000    0.09768    0.06614 =
         0.07159   -0.02272    0.02840   -0.02278
C3    1    0.902373    1.113343    0.914828    11.00000    0.10133    0.06363 =
         0.06611   -0.01975    0.03349   -0.02224
AFIX  43
H3    2    0.920106    1.116185    0.892284    11.00000   -1.20000
AFIX   0
C4    1    0.929839    1.130456    0.958795    11.00000    0.08760    0.06360 =
         0.06943   -0.02032    0.03488   -0.01680
C5    1    0.902398    1.124777    0.990403    11.00000    0.09591    0.08218 =
         0.07071   -0.02109    0.03730   -0.02416
AFIX  43
H5    2    0.919864    1.136534    1.020735    11.00000   -1.20000
AFIX   0
C6    1    0.850345    1.102487    0.979005    11.00000    0.09258    0.09464 =
         0.07418   -0.03478    0.03926   -0.03325
AFIX  43
H6    2    0.833180    1.098661    1.001695    11.00000   -1.20000
AFIX   0
C7    1    0.822749    1.085664    0.935401    11.00000    0.09163    0.07580 =
         0.07714   -0.02925    0.03290   -0.02061
C9    1    0.756324    1.024242    0.888130    11.00000    0.09924    0.09310 =
         0.07356   -0.02885    0.03218   -0.03312
C10   1    0.723513    0.985395    0.888891    11.00000    0.11453    0.10818 =
         0.07076   -0.03380    0.04312   -0.04571
AFIX  43
H10   2    0.710364    0.984004    0.914168    11.00000   -1.20000
AFIX   0
C11   1    0.709316    0.948690    0.854177    11.00000    0.12424    0.10116 =
         0.06300   -0.02022    0.04181   -0.04631
AFIX  43
H11   2    0.684841    0.923277    0.855153    11.00000   -1.20000
AFIX   0
C12   1    0.729984    0.947756    0.817383    11.00000    0.09946    0.07190 =
         0.06004   -0.01803    0.03297   -0.02876
C13   1    0.765290    0.986292    0.817195    11.00000    0.09947    0.07789 =
         0.05975   -0.01580    0.03097   -0.03195
AFIX  43
H13   2    0.781557    0.986199    0.793389    11.00000   -1.20000
AFIX   0
C14   1    0.776866    1.024477    0.851093    11.00000    0.10609    0.07759 =
         0.06843   -0.02082    0.02968   -0.02984
C15   1    0.985275    1.154471    0.970968    11.00000    0.08605    0.05854 =
         0.06310   -0.01775    0.03170   -0.01961
C16   1    1.023915    1.138411    0.950013    11.00000    0.08926    0.05628 =
         0.06525   -0.01319    0.03158   -0.01290
AFIX  43
H16   2    1.013634    1.112179    0.926689    11.00000   -1.20000
AFIX   0
C17   1    1.076272    1.159250    0.961975    11.00000    0.08320    0.04688 =
         0.06167   -0.00875    0.03251   -0.00754
AFIX  43
H17   2    1.101583    1.146970    0.947259    11.00000   -1.20000
AFIX   0
C18   1    1.092732    1.198517    0.995738    11.00000    0.07505    0.04764 =
         0.05578   -0.00046    0.02395   -0.00518
C19   1    1.054518    1.215148    1.016563    11.00000    0.07661    0.05978 =
         0.06815   -0.01060    0.02737   -0.00433
AFIX  43
H19   2    1.064763    1.241736    1.039503    11.00000   -1.20000
AFIX   0
C20   1    1.001988    1.193910    1.004671    11.00000    0.07922    0.06120 =
         0.06699   -0.02067    0.02728   -0.01487
AFIX  43
H20   2    0.976752    1.206141    1.019497    11.00000   -1.20000
AFIX   0
C21   1    1.149063    1.221588    1.009551    11.00000    0.07348    0.04002 =
         0.04746    0.00328    0.01872    0.00275
C22   1    1.179857    1.221107    0.979563    11.00000    0.06687    0.03764 =
         0.03924   -0.00239    0.01022    0.00074
AFIX  43
H22   2    1.164409    1.205367    0.949963    11.00000   -1.20000
AFIX   0
C24   1    1.253908    1.264824    1.032183    11.00000    0.06787    0.04614 =
         0.03826   -0.00008    0.00642    0.00442
AFIX  43
H24   2    1.289971    1.279544    1.039736    11.00000   -1.20000
AFIX   0
C25   1    1.225624    1.266952    1.063834    11.00000    0.07629    0.05297 =
         0.03832    0.00129    0.00849    0.00713
AFIX  43
H25   2    1.242031    1.283076    1.093152    11.00000   -1.20000
AFIX   0
C26   1    1.172752    1.245298    1.052597    11.00000    0.08053    0.04768 =
         0.04774    0.00774    0.01903    0.00672
AFIX  43
H26   2    1.152896    1.246692    1.074231    11.00000   -1.20000
AFIX   0
C27   1    0.715406    0.907450    0.780632    11.00000    0.09704    0.06826 =
         0.06204   -0.01463    0.02905   -0.02649
C28   1    0.749082    0.896226    0.753510    11.00000    0.08038    0.07534 =
         0.06876   -0.02084    0.01880   -0.01843
AFIX  43
H28   2    0.783339    0.914017    0.759672    11.00000   -1.20000
AFIX   0
C29   1    0.734369    0.860148    0.717999    11.00000    0.07737    0.08089 =
         0.07048   -0.02601    0.02192   -0.01895
AFIX  43
H29   2    0.759180    0.853112    0.700838    11.00000   -1.20000
AFIX   0
C30   1    0.684490    0.833748    0.706480    11.00000    0.07268    0.05546 =
         0.04844   -0.00862    0.01379   -0.01400
C31   1    0.650204    0.845173    0.733040    11.00000    0.10629    0.10283 =
         0.08093   -0.03977    0.05297   -0.05044
AFIX  43
H31   2    0.615373    0.828153    0.726082    11.00000   -1.20000
AFIX   0
C32   1    0.665647    0.880913    0.769551    11.00000    0.11751    0.10451 =
         0.07658   -0.04069    0.05264   -0.05205
AFIX  43
H32   2    0.641427    0.887321    0.787394    11.00000   -1.20000
AFIX   0
C33   1    0.666271    0.797677    0.665768    11.00000    0.06277    0.04586 =
         0.04710   -0.00305    0.00973   -0.00543
C34   1    0.697378    0.791458    0.635486    11.00000    0.05957    0.03867 =
         0.04570    0.00059    0.00857   -0.00419
AFIX  43
H34   2    0.731741    0.809264    0.642424    11.00000   -1.20000
AFIX   0
C36   1    0.631801    0.736184    0.586561    11.00000    0.06349    0.04267 =
         0.05912   -0.01306    0.01145   -0.01053
AFIX  43
H36   2    0.619308    0.715884    0.558715    11.00000   -1.20000
AFIX   0
C37   1    0.599459    0.739191    0.615331    11.00000    0.06382    0.05238 =
         0.06279   -0.01418    0.01791   -0.01602
AFIX  43
H37   2    0.565622    0.720460    0.607848    11.00000   -1.20000
AFIX   0
C38   1    0.616911    0.769854    0.655272    11.00000    0.06916    0.05377 =
         0.06584   -0.00870    0.02119   -0.01034
AFIX  43
H38   2    0.595212    0.771954    0.675589    11.00000   -1.20000
AFIX   0
PART 10 71.000
N8    3    0.769934    1.062176    0.923320    71.00000    0.10020    0.11028 =
         0.09354   -0.04800    0.03965   -0.03820
C39   1    0.735912    1.075135    0.952363    71.00000    0.10995    0.14049 =
         0.11440   -0.05602    0.05016   -0.03916
AFIX  23
H39A  2    0.737935    1.109512    0.958002    71.00000   -1.20000
H39B  2    0.752068    1.065748    0.981066    71.00000   -1.20000
AFIX   0
C40   1    0.677421    1.056338    0.938123    71.00000    0.11789    0.15270 =
         0.13747   -0.05380    0.05177   -0.04185
AFIX  23
H40A  2    0.674029    1.022135    0.928873    71.00000   -1.20000
H40B  2    0.658791    1.069626    0.912285    71.00000   -1.20000
AFIX   0
C41   1    0.650164    1.068089    0.975551    71.00000    0.13455    0.20303 =
         0.13568   -0.05201    0.05395   -0.02791
AFIX  33
H41A  2    0.611938    1.055342    0.965250    71.00000   -1.50000
H41B  2    0.668160    1.054502    1.000976    71.00000   -1.50000
H41C  2    0.652935    1.101951    0.984402    71.00000   -1.50000
AFIX   0
PART 0
PART 11 -71.000
N8    3    0.769976    1.062162    0.923207   -71.00000    0.09593    0.11047 =
         0.09537   -0.05614    0.04413   -0.03887
C39   1    0.736925    1.067278    0.954570   -71.00000    0.10351    0.14317 =
         0.11624   -0.06400    0.05510   -0.04925
AFIX  23
H39C  2    0.754825    1.092430    0.979874   -71.00000   -1.20000
H39D  2    0.733816    1.038018    0.966173   -71.00000   -1.20000
AFIX   0
C40   1    0.680348    1.078731    0.932745   -71.00000    0.11590    0.15688 =
         0.14838   -0.04817    0.05507   -0.03950
AFIX  23
H40C  2    0.656577    1.075521    0.952561   -71.00000   -1.20000
H40D  2    0.664691    1.056493    0.904674   -71.00000   -1.20000
AFIX   0
C41   1    0.682914    1.128520    0.923268   -71.00000    0.18871    0.17611 =
         0.26363   -0.00032    0.12719   -0.00563
AFIX  33
H41D  2    0.646391    1.135295    0.909307   -71.00000   -1.50000
H41E  2    0.697945    1.150530    0.951127   -71.00000   -1.50000
H41F  2    0.706046    1.131532    0.903316   -71.00000   -1.50000
AFIX   0
PART 0
RESI 0
RESI 6 PPH
S1    5    0.930280    1.144127    0.630531    11.00000    0.05913    0.04078 =
         0.05874    0.00089    0.00262    0.00390
N8    3    0.860564    1.215013    0.596873    11.00000    0.06009    0.03852 =
         0.04237    0.00485   -0.00262   -0.00407
N23   3    1.235015    1.292045    0.921951    11.00000    0.05241    0.03811 =
         0.03186   -0.00326    0.00521   -0.00288
N35   3    0.684479    0.808669    0.526548    11.00000    0.05868    0.04056 =
         0.04700    0.00295    0.00496   -0.00523
C2    1    0.933535    1.201934    0.656901    11.00000    0.05408    0.04175 =
         0.04409    0.00404    0.00752   -0.00189
C3    1    0.973255    1.217554    0.696227    11.00000    0.04996    0.04689 =
         0.04545    0.00793    0.00604   -0.00004
AFIX  43
H3    2    0.994714    1.196048    0.709915    11.00000   -1.20000
AFIX   0
C4    1    0.982096    1.264410    0.715929    11.00000    0.05150    0.04913 =
         0.04429    0.00707    0.00691   -0.00426
C5    1    0.948513    1.294821    0.695759    11.00000    0.05428    0.04428 =
         0.04966    0.00320    0.00685   -0.00327
AFIX  43
H5    2    0.953999    1.326923    0.708603    11.00000   -1.20000
AFIX   0
C6    1    0.907389    1.279041    0.657404    11.00000    0.05290    0.04096 =
         0.04707    0.00649    0.00803   -0.00073
AFIX  43
H6    2    0.883949    1.300025    0.645023    11.00000   -1.20000
AFIX   0
C7    1    0.900222    1.232174    0.636769    11.00000    0.05430    0.03926 =
         0.04065    0.00281    0.00783   -0.00284
C9    1    0.831942    1.170435    0.591599    11.00000    0.06159    0.03528 =
         0.03692   -0.00093    0.00704   -0.00034
C10   1    0.776849    1.160870    0.571214    11.00000    0.06244    0.03385 =
         0.04656   -0.00435    0.00415    0.00033
AFIX  43
H10   2    0.756636    1.185019    0.561558    11.00000   -1.20000
AFIX   0
C11   1    0.751278    1.116040    0.564930    11.00000    0.05994    0.03737 =
         0.04911   -0.00576    0.00132   -0.00226
AFIX  43
H11   2    0.713647    1.110151    0.550597    11.00000   -1.20000
AFIX   0
C12   1    0.778381    1.079752    0.578685    11.00000    0.06266    0.03723 =
         0.05621   -0.00343    0.00549   -0.00185
C13   1    0.833111    1.090315    0.602313    11.00000    0.06323    0.03752 =
         0.05772   -0.00188    0.00747    0.00077
AFIX  43
H13   2    0.852125    1.067039    0.615167    11.00000   -1.20000
AFIX   0
C14   1    0.859595    1.134373    0.607033    11.00000    0.05817    0.04202 =
         0.04630    0.00034    0.00375   -0.00185
C15   1    1.027114    1.280519    0.756304    11.00000    0.05452    0.04758 =
         0.04040   -0.00009    0.00824   -0.00404
C16   1    1.041127    1.251244    0.787120    11.00000    0.05987    0.04925 =
         0.04646    0.00878    0.00221   -0.01006
AFIX  43
H16   2    1.020244    1.221961    0.782539    11.00000   -1.20000
AFIX   0
C17   1    1.084506    1.263759    0.824032    11.00000    0.06353    0.04743 =
         0.03964    0.00722    0.00410   -0.01033
AFIX  43
H17   2    1.093004    1.243345    0.844682    11.00000   -1.20000
AFIX   0
C18   1    1.116090    1.306655    0.831081    11.00000    0.05222    0.04492 =
         0.04151   -0.00214    0.00618   -0.00212
C19   1    1.102171    1.336015    0.800905    11.00000    0.05580    0.04288 =
         0.05349    0.00321    0.00490   -0.00652
AFIX  43
H19   2    1.123028    1.365332    0.805620    11.00000   -1.20000
AFIX   0
C20   1    1.058202    1.323460    0.763754    11.00000    0.05974    0.04439 =
         0.04955    0.00642    0.00627   -0.00177
AFIX  43
H20   2    1.049324    1.344155    0.743421    11.00000   -1.20000
AFIX   0
C21   1    1.163619    1.318576    0.869997    11.00000    0.05206    0.03979 =
         0.03734    0.00001    0.00672   -0.00388
C22   1    1.191858    1.283549    0.886361    11.00000    0.05294    0.03715 =
         0.04025   -0.00420    0.00743   -0.00582
AFIX  43
H22   2    1.180199    1.252259    0.871801    11.00000   -1.20000
AFIX   0
C24   1    1.252466    1.335972    0.942773    11.00000    0.05423    0.03768 =
         0.03813   -0.00398    0.00489   -0.00485
AFIX  43
H24   2    1.283021    1.342040    0.967850    11.00000   -1.20000
AFIX   0
C25   1    1.226242    1.372702    0.927986    11.00000    0.05514    0.03718 =
         0.04622   -0.00433    0.00844   -0.00425
AFIX  43
H25   2    1.238734    1.403703    0.943071    11.00000   -1.20000
AFIX   0
C26   1    1.182036    1.364164    0.891378    11.00000    0.05333    0.03893 =
         0.04437   -0.00028    0.01023   -0.00189
AFIX  43
H26   2    1.164351    1.389223    0.880885    11.00000   -1.20000
AFIX   0
C27   1    0.751900    1.031464    0.568513    11.00000    0.06384    0.03785 =
         0.06797    0.00239    0.00678   -0.00407
C28   1    0.782426    0.994179    0.574575    11.00000    0.07754    0.04179 =
         0.10200    0.00409   -0.01554   -0.00286
AFIX  43
H28   2    0.820086    1.000327    0.588744    11.00000   -1.20000
AFIX   0
C29   1    0.759047    0.948450    0.560402    11.00000    0.07090    0.04022 =
         0.11157    0.00749   -0.00501    0.00064
AFIX  43
H29   2    0.780885    0.923888    0.565159    11.00000   -1.20000
AFIX   0
C30   1    0.704362    0.937999    0.539417    11.00000    0.06546    0.04218 =
         0.07120    0.00866    0.00335   -0.00071
C31   1    0.673541    0.974695    0.535108    11.00000    0.06282    0.04440 =
         0.14514    0.01174   -0.00529   -0.00093
AFIX  43
H31   2    0.635684    0.968352    0.521822    11.00000   -1.20000
AFIX   0
C32   1    0.696598    1.020732    0.549758    11.00000    0.06718    0.04153 =
         0.14399    0.01230   -0.00874    0.00171
AFIX  43
H32   2    0.674160    1.045130    0.546873    11.00000   -1.20000
AFIX   0
C33   1    0.679413    0.889286    0.522782    11.00000    0.05768    0.04431 =
         0.07046    0.00880   -0.00180   -0.00605
C34   1    0.703597    0.853516    0.541534    11.00000    0.05363    0.03918 =
         0.05083    0.00240    0.00384   -0.00777
AFIX  43
H34   2    0.734888    0.861240    0.565915    11.00000   -1.20000
AFIX   0
C36   1    0.640887    0.797404    0.491990    11.00000    0.07548    0.04173 =
         0.07177    0.00259   -0.01170   -0.00941
AFIX  43
H36   2    0.627880    0.765467    0.481206    11.00000   -1.20000
AFIX   0
C37   1    0.614047    0.830404    0.471372    11.00000    0.08537    0.05213 =
         0.09871    0.01635   -0.03530   -0.01559
AFIX  43
H37   2    0.582898    0.821571    0.446989    11.00000   -1.20000
AFIX   0
C38   1    0.633988    0.877294    0.487378    11.00000    0.07725    0.04868 =
         0.09794    0.01643   -0.02294   -0.00496
AFIX  43
H38   2    0.616293    0.900830    0.473901    11.00000   -1.20000
AFIX   0
C39   1    0.837277    1.246043    0.567107    11.00000    0.05976    0.04114 =
         0.04398    0.00888    0.00429    0.00039
AFIX  23
H39A  2    0.859365    1.276757    0.576157    11.00000   -1.20000
H39B  2    0.800254    1.250619    0.569533    11.00000   -1.20000
AFIX   0
C40   1    0.835007    1.226553    0.519500    11.00000    0.07143    0.06590 =
         0.04551    0.00856    0.00921    0.01469
AFIX  23
H40A  2    0.818480    1.193769    0.512111    11.00000   -1.20000
H40B  2    0.872282    1.227030    0.516082    11.00000   -1.20000
AFIX   0
C41   1    0.802284    1.254274    0.487316    11.00000    0.08420    0.08510 =
         0.05104    0.02138    0.00144    0.01283
PART 14 91.000
AFIX  23
H41A  2    0.821175    1.286097    0.492550    91.00000   -1.20000
H41B  2    0.766476    1.256931    0.493239    91.00000   -1.20000
AFIX  23
PART 15 -91.000
H41C  2    0.763630    1.241867    0.480028   -91.00000   -1.20000
H41D  2    0.805844    1.287004    0.502499   -91.00000   -1.20000
AFIX   0
PART 14 91.000
C42   1    0.793854    1.231193    0.437332    91.00000    0.11518    0.09372 =
         0.04505    0.01113    0.00724   -0.00553
AFIX  23
H42A  2    0.769978    1.201594    0.431361    91.00000   -1.20000
H42B  2    0.774526    1.251948    0.418469    91.00000   -1.20000
AFIX   0
C43   1    0.843916    1.221175    0.423274    91.00000    0.11666    0.07696 =
         0.05881    0.00456    0.01449   -0.01171
AFIX  23
H43A  2    0.833671    1.210300    0.390799    91.00000   -1.20000
H43B  2    0.859194    1.195417    0.437328    91.00000   -1.20000
AFIX   0
C44   1    0.887326    1.261757    0.434605    91.00000    0.15346    0.11191 =
         0.11692   -0.01739    0.06546   -0.03828
AFIX  33
H44A  2    0.918439    1.252144    0.424252    91.00000   -1.50000
H44B  2    0.873109    1.287228    0.420157    91.00000   -1.50000
H44C  2    0.898685    1.272314    0.466783    91.00000   -1.50000
AFIX   0
PART 15 -91.000
C42   1    0.817921    1.253671    0.445699   -91.00000    0.11397    0.10075 =
         0.06398    0.02007    0.02131   -0.00230
AFIX  23
H42A  2    0.857191    1.263836    0.452898   -91.00000   -1.20000
H42B  2    0.798621    1.276541    0.429626   -91.00000   -1.20000
AFIX   0
C43   1    0.806162    1.207337    0.415713   -91.00000    0.13936    0.11270 =
         0.08071    0.01080    0.01528    0.00907
AFIX  23
H43A  2    0.766774    1.197288    0.405314   -91.00000   -1.20000
H43B  2    0.824549    1.183320    0.430648   -91.00000   -1.20000
AFIX   0
C44   1    0.829661    1.216931    0.376606   -91.00000    0.22567    0.14486 =
         0.09482    0.00090    0.05600   -0.00058
AFIX  33
H44A  2    0.824037    1.188319    0.354567   -91.00000   -1.50000
H44B  2    0.811191    1.241173    0.362802   -91.00000   -1.50000
H44C  2    0.868491    1.227319    0.387928   -91.00000   -1.50000
AFIX   0
PART 0
RESI 0
RESI 7 PPH
S1    5    0.126422    0.678915   -0.310473    11.00000    0.09731    0.08709 =
         0.05808   -0.02791   -0.02538    0.04293
N8    3    0.121571    0.783808   -0.293988    11.00000    0.06670    0.05687 =
         0.04544    0.01127   -0.00232   -0.01280
N23   3    0.302662    0.602238    0.020308    11.00000    0.04873    0.03722 =
         0.04315    0.00016    0.00488   -0.00062
N35   3   -0.252657    0.522950   -0.548923    11.00000    0.05513    0.04665 =
         0.03476    0.00029    0.00880   -0.00526
C2    1    0.154206    0.717797   -0.260719    11.00000    0.05854    0.05984 =
         0.04329   -0.00313    0.00327    0.00426
C3    1    0.182032    0.699274   -0.225276    11.00000    0.06273    0.05474 =
         0.04721   -0.00341   -0.00073    0.00751
AFIX  43
H3    2    0.181601    0.666484   -0.227870    11.00000   -1.20000
AFIX   0
C4    1    0.210542    0.727886   -0.186019    11.00000    0.05638    0.05141 =
         0.04452    0.00410    0.00257   -0.00396
C5    1    0.209071    0.775905   -0.183280    11.00000    0.06485    0.05044 =
         0.04230    0.00287    0.00247   -0.00894
AFIX  43
H5    2    0.228520    0.796298   -0.156781    11.00000   -1.20000
AFIX   0
C6    1    0.179853    0.794324   -0.218394    11.00000    0.07210    0.05543 =
         0.04237    0.00851    0.00309   -0.01030
AFIX  43
H6    2    0.179287    0.827054   -0.215467    11.00000   -1.20000
AFIX   0
C7    1    0.151153    0.765451   -0.258120    11.00000    0.05909    0.06071 =
         0.04208    0.01096    0.00345   -0.00660
C9    1    0.077898    0.757631   -0.326348    11.00000    0.06388    0.05381 =
         0.04093    0.01036    0.00482   -0.00743
C10   1    0.037545    0.778008   -0.352531    11.00000    0.07040    0.05556 =
         0.06645    0.02004   -0.01319   -0.01557
AFIX  43
H10   2    0.038961    0.810962   -0.347928    11.00000   -1.20000
AFIX   0
C11   1   -0.004625    0.751590   -0.385112    11.00000    0.06664    0.04858 =
         0.06117    0.01586   -0.00978   -0.01193
AFIX  43
H11   2   -0.030414    0.766876   -0.403321    11.00000   -1.20000
AFIX   0
C12   1   -0.010309    0.703220   -0.391949    11.00000    0.04954    0.04507 =
         0.03956    0.00803    0.00854   -0.00383
C13   1    0.029624    0.682541   -0.365771    11.00000    0.06180    0.04852 =
         0.03713   -0.00057    0.00746    0.00964
AFIX  43
H13   2    0.026776    0.649582   -0.369154    11.00000   -1.20000
AFIX   0
C14   1    0.073633    0.708934   -0.334755    11.00000    0.06505    0.05308 =
         0.03822    0.00004    0.00728    0.00351
C15   1    0.237595    0.708862   -0.146589    11.00000    0.05607    0.05267 =
         0.04323    0.00219    0.00076   -0.00004
C16   1    0.216900    0.666263   -0.138995    11.00000    0.05994    0.04525 =
         0.04891   -0.00147   -0.00643   -0.00399
AFIX  43
H16   2    0.187619    0.647998   -0.161011    11.00000   -1.20000
AFIX   0
C17   1    0.237984    0.650328   -0.100459    11.00000    0.06478    0.03899 =
         0.05973    0.00652   -0.00475   -0.00033
AFIX  43
H17   2    0.222736    0.621438   -0.096267    11.00000   -1.20000
AFIX   0
C18   1    0.281487    0.675739   -0.067189    11.00000    0.05232    0.04098 =
         0.05064    0.00524    0.00125    0.00391
C19   1    0.303805    0.717256   -0.075589    11.00000    0.05401    0.04839 =
         0.04540    0.00174   -0.00148   -0.00732
AFIX  43
H19   2    0.334253    0.734743   -0.054221    11.00000   -1.20000
AFIX   0
C20   1    0.282345    0.733370   -0.114494    11.00000    0.05393    0.05663 =
         0.05413    0.01070    0.00143   -0.00937
AFIX  43
H20   2    0.298439    0.761602   -0.119335    11.00000   -1.20000
AFIX   0
C21   1    0.302145    0.660664   -0.024573    11.00000    0.04979    0.03964 =
         0.04911    0.00437    0.00166   -0.00078
C22   1    0.284814    0.616849   -0.017886    11.00000    0.05359    0.04024 =
         0.03801   -0.00381    0.00572   -0.00333
AFIX  43
H22   2    0.259268    0.596640   -0.041521    11.00000   -1.20000
AFIX   0
C24   1    0.339473    0.628955    0.053851    11.00000    0.05932    0.04161 =
         0.04906    0.00275   -0.01094   -0.00329
AFIX  43
H24   2    0.352776    0.617648    0.080581    11.00000   -1.20000
AFIX   0
C25   1    0.358423    0.672814    0.050142    11.00000    0.08354    0.05339 =
         0.06806    0.01710   -0.03459   -0.02147
AFIX  43
H25   2    0.384052    0.692100    0.074421    11.00000   -1.20000
AFIX   0
C26   1    0.339826    0.688635    0.010702    11.00000    0.08104    0.04676 =
         0.06788    0.01360   -0.02531   -0.01201
AFIX  43
H26   2    0.352975    0.718808    0.007836    11.00000   -1.20000
AFIX   0
C27   1   -0.056264    0.674158   -0.426023    11.00000    0.04612    0.04595 =
         0.04114    0.00591    0.01069   -0.00300
C28   1   -0.062825    0.625973   -0.431265    11.00000    0.05153    0.04626 =
         0.05352    0.00921    0.00891   -0.00145
AFIX  43
H28   2   -0.037679    0.611027   -0.412126    11.00000   -1.20000
AFIX   0
C29   1   -0.105107    0.599054   -0.463695    11.00000    0.04932    0.04097 =
         0.05487    0.00816    0.01149   -0.00436
AFIX  43
H29   2   -0.107984    0.566116   -0.466803    11.00000   -1.20000
AFIX   0
C30   1   -0.143604    0.619925   -0.491906    11.00000    0.04806    0.04509 =
         0.04127    0.00203    0.01221   -0.00387
C31   1   -0.137808    0.668543   -0.485633    11.00000    0.05066    0.04549 =
         0.04349    0.00667    0.00831   -0.00053
AFIX  43
H31   2   -0.163436    0.683787   -0.504037    11.00000   -1.20000
AFIX   0
C32   1   -0.095430    0.694787   -0.453113    11.00000    0.05472    0.04250 =
         0.04655    0.00504    0.00746   -0.00273
AFIX  43
H32   2   -0.093043    0.727766   -0.449202    11.00000   -1.20000
AFIX   0
C33   1   -0.189829    0.591916   -0.525657    11.00000    0.05463    0.04689 =
         0.03585    0.00039    0.01239   -0.00441
C34   1   -0.209833    0.549054   -0.519634    11.00000    0.04980    0.04475 =
         0.03639   -0.00164    0.00689   -0.00468
AFIX  43
H34   2   -0.192638    0.537627   -0.493797    11.00000   -1.20000
AFIX   0
C36   1   -0.278456    0.538450   -0.584846    11.00000    0.07625    0.06003 =
         0.03754    0.00612   -0.00051   -0.01509
AFIX  43
H36   2   -0.308673    0.519709   -0.605372    11.00000   -1.20000
AFIX   0
C37   1   -0.261771    0.581759   -0.592764    11.00000    0.10170    0.07106 =
         0.04117    0.02029   -0.00852   -0.02103
AFIX  43
H37   2   -0.281006    0.593024   -0.618062    11.00000   -1.20000
AFIX   0
C38   1   -0.216650    0.608311   -0.563226    11.00000    0.08261    0.05611 =
         0.03808    0.00969    0.00467   -0.01120
AFIX  43
H38   2   -0.204129    0.637564   -0.568638    11.00000   -1.20000
AFIX   0
C39   1    0.128088    0.834253   -0.291185    11.00000    0.07880    0.05678 =
         0.04972    0.01680   -0.00529   -0.01775
AFIX  23
H39A  2    0.118785    0.841265   -0.321569    11.00000   -1.20000
H39B  2    0.166583    0.846149   -0.277144    11.00000   -1.20000
AFIX   0
C40   1    0.093522    0.859818   -0.265144    11.00000    0.07760    0.06208 =
         0.06913    0.01802    0.00100   -0.01269
AFIX  23
H40A  2    0.054865    0.851585   -0.281353    11.00000   -1.20000
H40B  2    0.099061    0.849848   -0.236055    11.00000   -1.20000
AFIX   0
C41   1    0.107503    0.911946   -0.258018    11.00000    0.09101    0.07115 =
         0.08627    0.01194    0.00256   -0.01013
AFIX  23
H41A  2    0.081515    0.926819   -0.243489    11.00000   -1.20000
H41B  2    0.101581    0.921100   -0.287481    11.00000   -1.20000
AFIX   0
C42   1    0.164053    0.932080   -0.230970    11.00000    0.09157    0.07257 =
         0.07023    0.01061    0.00348   -0.01863
AFIX  23
H42A  2    0.190248    0.921412   -0.247488    11.00000   -1.20000
H42B  2    0.172363    0.919916   -0.202875    11.00000   -1.20000
AFIX   0
C43   1    0.171514    0.984905   -0.220363    11.00000    0.10668    0.07779 =
         0.09003    0.01199    0.01744   -0.00797
AFIX  23
H43A  2    0.160518    0.996739   -0.248514    11.00000   -1.20000
H43B  2    0.146615    0.995194   -0.202414    11.00000   -1.20000
AFIX   0
C44   1    0.226371    1.006502   -0.196584    11.00000    0.11960    0.08278 =
         0.11449    0.01883    0.00113   -0.03626
AFIX  33
H44A  2    0.226873    1.040426   -0.191382    11.00000   -1.50000
H44B  2    0.237491    0.995986   -0.168120    11.00000   -1.50000
H44C  2    0.251432    0.997535   -0.214350    11.00000   -1.50000
AFIX   0
RESI 8 PPH
S1    5   -0.190482    0.659906   -0.154624    11.00000    0.05487    0.04542 =
         0.03343    0.00087    0.00332   -0.00509
N8    3   -0.145957    0.748774   -0.173478    11.00000    0.08221    0.03795 =
         0.04772    0.00039   -0.00110   -0.00580
N23   3   -0.333154    0.487223   -0.511596    11.00000    0.04186    0.04230 =
         0.03388    0.00329    0.00182   -0.00316
N35   3    0.215031    0.573506    0.051652    11.00000    0.04841    0.05141 =
         0.03680   -0.00272    0.00522   -0.00143
C2    1   -0.203919    0.676453   -0.207315    11.00000    0.06029    0.03925 =
         0.03759    0.00071    0.00629   -0.00150
C3    1   -0.236554    0.646300   -0.244119    11.00000    0.05500    0.04167 =
         0.03731    0.00099    0.00709    0.00072
AFIX  43
H3    2   -0.248608    0.615739   -0.241460    11.00000   -1.20000
AFIX   0
C4    1   -0.251642    0.660536   -0.284710    11.00000    0.05749    0.04742 =
         0.03454   -0.00052    0.00457    0.00177
C5    1   -0.233593    0.705805   -0.287601    11.00000    0.06594    0.04671 =
         0.04182    0.00972    0.00818    0.00853
AFIX  43
H5    2   -0.245718    0.716740   -0.314688    11.00000   -1.20000
AFIX   0
C6    1   -0.198352    0.734954   -0.251655    11.00000    0.07000    0.03943 =
         0.05084    0.00650    0.01033    0.00496
AFIX  43
H6    2   -0.184492    0.764732   -0.254951    11.00000   -1.20000
AFIX   0
C7    1   -0.183017    0.720955   -0.210612    11.00000    0.06617    0.03659 =
         0.04619    0.00250    0.00527    0.00128
C9    1   -0.106769    0.726454   -0.146569    11.00000    0.06560    0.04100 =
         0.03968    0.00204    0.00674   -0.00559
C10   1   -0.052296    0.744645   -0.130691    11.00000    0.07124    0.04526 =
         0.04019   -0.00116    0.01016   -0.01288
AFIX  43
H10   2   -0.040462    0.772869   -0.138444    11.00000   -1.20000
AFIX   0
C11   1   -0.015798    0.722420   -0.104168    11.00000    0.06222    0.05097 =
         0.04027   -0.00295    0.01265   -0.01115
AFIX  43
H11   2    0.021075    0.735329   -0.094472    11.00000   -1.20000
AFIX   0
C12   1   -0.030991    0.681168   -0.090789    11.00000    0.05573    0.04676 =
         0.03959   -0.00344    0.01213   -0.00342
C13   1   -0.085345    0.662106   -0.107663    11.00000    0.05727    0.03867 =
         0.03630   -0.00227    0.00673   -0.00558
AFIX  43
H13   2   -0.096917    0.633596   -0.100268    11.00000   -1.20000
AFIX   0
C14   1   -0.122467    0.684287   -0.135006    11.00000    0.05393    0.04187 =
         0.03600   -0.00268    0.00435   -0.00738
C15   1   -0.282020    0.626857   -0.325686    11.00000    0.05347    0.04754 =
         0.03282    0.00153    0.00556    0.00300
C16   1   -0.267151    0.582582   -0.333442    11.00000    0.05480    0.04843 =
         0.03517    0.00457    0.00501    0.00483
AFIX  43
H16   2   -0.240079    0.572855   -0.311295    11.00000   -1.20000
AFIX   0
C17   1   -0.290898    0.551796   -0.372989    11.00000    0.05387    0.04590 =
         0.03835    0.00743    0.00581    0.00781
AFIX  43
H17   2   -0.280306    0.521362   -0.377540    11.00000   -1.20000
AFIX   0
C18   1   -0.330386    0.565973   -0.405908    11.00000    0.05037    0.04661 =
         0.03397    0.00190    0.00827    0.00222
C19   1   -0.346523    0.610367   -0.397265    11.00000    0.04729    0.05279 =
         0.03590    0.00446    0.00646    0.00618
AFIX  43
H19   2   -0.374384    0.620077   -0.418795    11.00000   -1.20000
AFIX   0
C20   1   -0.322373    0.640266   -0.357735    11.00000    0.05702    0.05076 =
         0.03623    0.00046    0.00986    0.01040
AFIX  43
H20   2   -0.333631    0.670377   -0.352528    11.00000   -1.20000
AFIX   0
C21   1   -0.351838    0.535644   -0.449479    11.00000    0.04768    0.04160 =
         0.03531    0.00560    0.00598   -0.00132
C22   1   -0.317302    0.512557   -0.470078    11.00000    0.04351    0.03929 =
         0.03352    0.00484    0.00213   -0.00457
AFIX  43
H22   2   -0.280313    0.514576   -0.454198    11.00000   -1.20000
AFIX   0
C24   1   -0.385800    0.483494   -0.534070    11.00000    0.04763    0.04326 =
         0.03657   -0.00004   -0.00100   -0.00619
AFIX  43
H24   2   -0.397446    0.465777   -0.563229    11.00000   -1.20000
AFIX   0
C25   1   -0.422723    0.504665   -0.515769    11.00000    0.04453    0.04746 =
         0.05071    0.00080    0.00251    0.00092
AFIX  43
H25   2   -0.459691    0.501250   -0.532034    11.00000   -1.20000
AFIX   0
C26   1   -0.406207    0.531181   -0.473385    11.00000    0.04968    0.04886 =
         0.04384    0.00028    0.00348   -0.00207
AFIX  43
H26   2   -0.431729    0.546207   -0.460708    11.00000   -1.20000
AFIX   0
C27   1    0.008909    0.659310   -0.060171    11.00000    0.05183    0.04556 =
         0.04005   -0.00250    0.00652   -0.00484
C28   1    0.058507    0.650597   -0.068976    11.00000    0.05843    0.05426 =
         0.04507    0.00145    0.01471   -0.00627
AFIX  43
H28   2    0.065167    0.656706   -0.095825    11.00000   -1.20000
AFIX   0
C29   1    0.097684    0.633333   -0.039319    11.00000    0.05296    0.05237 =
         0.04460   -0.00283    0.01220   -0.00129
AFIX  43
H29   2    0.130819    0.627602   -0.046202    11.00000   -1.20000
AFIX   0
C30   1    0.089829    0.624126    0.000389    11.00000    0.05229    0.05583 =
         0.04127   -0.00210    0.00956   -0.00289
C31   1    0.039152    0.630465    0.008337    11.00000    0.05579    0.06991 =
         0.04333    0.00286    0.01406    0.00363
AFIX  43
H31   2    0.031968    0.623292    0.034675    11.00000   -1.20000
AFIX   0
C32   1   -0.000043    0.646980   -0.021789    11.00000    0.05545    0.06450 =
         0.04525    0.00175    0.01430    0.00228
AFIX  43
H32   2   -0.034371    0.650067   -0.016190    11.00000   -1.20000
AFIX   0
C33   1    0.133497    0.610115    0.034390    11.00000    0.05062    0.05402 =
         0.03995   -0.00219    0.00631   -0.00227
C34   1    0.173745    0.585773    0.022192    11.00000    0.05122    0.04687 =
         0.03741   -0.00508    0.00994   -0.00483
AFIX  43
H34   2    0.171730    0.577542   -0.008422    11.00000   -1.20000
AFIX   0
C36   1    0.219156    0.584960    0.095603    11.00000    0.06695    0.06940 =
         0.03240   -0.00407    0.00449    0.01102
AFIX  43
H36   2    0.249056    0.577036    0.116581    11.00000   -1.20000
AFIX   0
C37   1    0.179983    0.608118    0.109926    11.00000    0.07314    0.08628 =
         0.04216    0.00051    0.01220    0.01692
AFIX  43
H37   2    0.182352    0.615206    0.140681    11.00000   -1.20000
AFIX   0
C38   1    0.137290    0.621005    0.079518    11.00000    0.06649    0.07647 =
         0.04286   -0.00158    0.01644    0.01056
AFIX  43
H38   2    0.110590    0.637264    0.089407    11.00000   -1.20000
AFIX   0
C39   1   -0.132783    0.797746   -0.173926    11.00000    0.10704    0.03835 =
         0.06095    0.00572   -0.00540   -0.00940
AFIX  23
H39A  2   -0.120110    0.800492   -0.200538    11.00000   -1.20000
H39B  2   -0.102651    0.811007   -0.147560    11.00000   -1.20000
AFIX   0
C40   1   -0.179289    0.825543   -0.174039    11.00000    0.15649    0.06340 =
         0.08463    0.01023    0.02696    0.01261
AFIX  23
H40A  2   -0.169183    0.857207   -0.178789    11.00000   -1.20000
H40B  2   -0.210442    0.810916   -0.199059    11.00000   -1.20000
AFIX   0
C41   1   -0.195529    0.829093   -0.133036    11.00000    0.22174    0.09617 =
         0.10443    0.03791    0.06662    0.04831
AFIX  23
H41A  2   -0.214183    0.798323   -0.133150    11.00000   -1.20000
H41B  2   -0.161910    0.833927   -0.108552    11.00000   -1.20000
AFIX   0
C42   1   -0.228066    0.862079   -0.121825    11.00000    0.26794    0.12702 =
         0.18592    0.03107    0.11283    0.05641
AFIX  23
H42A  2   -0.263537    0.855788   -0.144259    11.00000   -1.20000
H42B  2   -0.211392    0.893034   -0.123455    11.00000   -1.20000
AFIX   0
C43   1   -0.238011    0.864291   -0.075556    11.00000    0.28173    0.12316 =
         0.19358    0.05536    0.13849    0.07887
AFIX  23
H43A  2   -0.272894    0.877074   -0.076606    11.00000   -1.20000
H43B  2   -0.242770    0.831916   -0.070546    11.00000   -1.20000
AFIX   0
C44   1   -0.196427    0.891841   -0.035267    11.00000    0.31424    0.17605 =
         0.21427    0.08562    0.10942    0.06931
AFIX  33
H44A  2   -0.208659    0.889792   -0.008661    11.00000   -1.50000
H44B  2   -0.161714    0.879068   -0.032492    11.00000   -1.50000
H44C  2   -0.192011    0.924483   -0.038587    11.00000   -1.50000
AFIX   0
RESI 9 PPH
S1    5   -0.129440    0.324766   -0.195643    11.00000    0.07362    0.06206 =
         0.04381   -0.01613   -0.01183    0.01541
N8    3   -0.129156    0.218179   -0.210881    11.00000    0.06428    0.05051 =
         0.03852    0.00499   -0.00085   -0.01498
N23   3    0.243382    0.480342    0.044262    11.00000    0.05170    0.03939 =
         0.03535   -0.00330    0.00656   -0.00550
N35   3   -0.300749    0.394800   -0.530214    11.00000    0.03885    0.04313 =
         0.04115    0.00046    0.00085   -0.00073
C2    1   -0.079254    0.293225   -0.169806    11.00000    0.05214    0.04823 =
         0.03537    0.00089    0.00762   -0.00097
C3    1   -0.035669    0.318787   -0.138275    11.00000    0.05634    0.04599 =
         0.03556   -0.00183    0.00650   -0.00234
AFIX  43
H3    2   -0.032176    0.351768   -0.134684    11.00000   -1.20000
AFIX   0
C4    1    0.003668    0.297291   -0.111348    11.00000    0.05478    0.04677 =
         0.03348    0.00445    0.00383   -0.00751
C5    1   -0.003116    0.249025   -0.117689    11.00000    0.07253    0.04664 =
         0.04348    0.00904   -0.00492   -0.01440
AFIX  43
H5    2    0.022098    0.233301   -0.099452    11.00000   -1.20000
AFIX   0
C6    1   -0.046594    0.223280   -0.150580    11.00000    0.07455    0.04824 =
         0.04649    0.00856   -0.00460   -0.01502
AFIX  43
H6    2   -0.049753    0.190279   -0.154552    11.00000   -1.20000
AFIX   0
C7    1   -0.085325    0.244370   -0.177642    11.00000    0.05894    0.04771 =
         0.03509    0.00304    0.00419   -0.01351
C9    1   -0.157796    0.237218   -0.246757    11.00000    0.05561    0.05399 =
         0.03410    0.00030    0.00232   -0.01052
C10   1   -0.188109    0.208345   -0.285915    11.00000    0.06592    0.04717 =
         0.03616    0.00045    0.00423   -0.00898
AFIX  43
H10   2   -0.189316    0.175525   -0.288315    11.00000   -1.20000
AFIX   0
C11   1   -0.216375    0.227004   -0.321220    11.00000    0.06361    0.04669 =
         0.03572   -0.00194    0.00261   -0.01124
AFIX  43
H11   2   -0.237157    0.206596   -0.347236    11.00000   -1.20000
AFIX   0
C12   1   -0.215190    0.274786   -0.319656    11.00000    0.05651    0.04873 =
         0.03741   -0.00174    0.00541   -0.00410
C13   1   -0.185185    0.303746   -0.280578    11.00000    0.05538    0.05033 =
         0.04375   -0.00233    0.00076   -0.00124
AFIX  43
H13   2   -0.183108    0.336570   -0.278476    11.00000   -1.20000
AFIX   0
C14   1   -0.158306    0.284786   -0.244690    11.00000    0.05719    0.05118 =
         0.03793   -0.00384    0.00285   -0.00331
C15   1    0.049392    0.326318   -0.077347    11.00000    0.05113    0.04575 =
         0.03484    0.00096    0.00662   -0.01054
C16   1    0.089406    0.306258   -0.050291    11.00000    0.05453    0.04044 =
         0.03677   -0.00038    0.00549   -0.00251
AFIX  43
H16   2    0.087829    0.273318   -0.054156    11.00000   -1.20000
AFIX   0
C17   1    0.131526    0.333252   -0.017819    11.00000    0.05253    0.04150 =
         0.03571    0.00180    0.00329   -0.00507
AFIX  43
H17   2    0.157933    0.318621    0.000537    11.00000   -1.20000
AFIX   0
C18   1    0.135476    0.381651   -0.011866    11.00000    0.05157    0.04367 =
         0.03303    0.00046    0.00833   -0.00450
C19   1    0.096341    0.402241   -0.039689    11.00000    0.05336    0.04220 =
         0.04068    0.00026    0.00428   -0.00458
AFIX  43
H19   2    0.098511    0.435162   -0.036578    11.00000   -1.20000
AFIX   0
C20   1    0.054568    0.374721   -0.071669    11.00000    0.05464    0.04422 =
         0.04286    0.00571    0.00173    0.00033
AFIX  43
H20   2    0.028491    0.389267   -0.090422    11.00000   -1.20000
AFIX   0
C21   1    0.180797    0.410883    0.022178    11.00000    0.05066    0.04619 =
         0.03410   -0.00218    0.00738   -0.00391
C22   1    0.201951    0.452908    0.014564    11.00000    0.05414    0.04240 =
         0.03156   -0.00135    0.00334   -0.00562
AFIX  43
H22   2    0.186523    0.462581   -0.012663    11.00000   -1.20000
AFIX   0
C24   1    0.265150    0.467285    0.083099    11.00000    0.05523    0.05075 =
         0.03229   -0.00113   -0.00233   -0.00711
AFIX  43
H24   2    0.294538    0.486641    0.104021    11.00000   -1.20000
AFIX   0
C25   1    0.245842    0.426506    0.093262    11.00000    0.06141    0.05435 =
         0.03280    0.00595    0.00095   -0.00543
AFIX  43
H25   2    0.261068    0.418298    0.121233    11.00000   -1.20000
AFIX   0
C26   1    0.204046    0.397567    0.062360    11.00000    0.06082    0.04758 =
         0.03354    0.00344    0.00678   -0.00399
AFIX  43
H26   2    0.191300    0.368777    0.068545    11.00000   -1.20000
AFIX   0
C27   1   -0.240983    0.293647   -0.359983    11.00000    0.05634    0.04536 =
         0.04175   -0.00526    0.00293   -0.00187
C28   1   -0.216696    0.333667   -0.369476    11.00000    0.05890    0.04054 =
         0.04312   -0.00284    0.00031    0.00090
AFIX  43
H28   2   -0.185926    0.350901   -0.348285    11.00000   -1.20000
AFIX   0
C29   1   -0.236533    0.348572   -0.408960    11.00000    0.05559    0.03685 =
         0.04646   -0.00149    0.00122    0.00009
AFIX  43
H29   2   -0.219055    0.375572   -0.414904    11.00000   -1.20000
AFIX   0
C30   1   -0.282078    0.324234   -0.440183    11.00000    0.05439    0.04149 =
         0.04118    0.00045    0.00151   -0.00087
C31   1   -0.308628    0.285811   -0.429634    11.00000    0.05318    0.05329 =
         0.04202   -0.00089    0.00226   -0.00734
AFIX  43
H31   2   -0.341039    0.270007   -0.449797    11.00000   -1.20000
AFIX   0
C32   1   -0.288022    0.270707   -0.390098    11.00000    0.05540    0.04795 =
         0.04507    0.00068    0.00453   -0.00720
AFIX  43
H32   2   -0.306209    0.244447   -0.383528    11.00000   -1.20000
AFIX   0
C33   1   -0.299794    0.337341   -0.484648    11.00000    0.04477    0.04257 =
         0.04282    0.00103   -0.00076   -0.00021
C34   1   -0.288658    0.382842   -0.490252    11.00000    0.04647    0.04328 =
         0.04185   -0.00013    0.00342   -0.00205
AFIX  43
H34   2   -0.272014    0.405997   -0.464966    11.00000   -1.20000
AFIX   0
C36   1   -0.324512    0.363069   -0.566381    11.00000    0.05378    0.04638 =
         0.04012   -0.00205   -0.00321    0.00108
AFIX  43
H36   2   -0.331884    0.371925   -0.594684    11.00000   -1.20000
AFIX   0
C37   1   -0.338557    0.317407   -0.563181    11.00000    0.07038    0.04730 =
         0.04567   -0.00401   -0.01378   -0.00500
AFIX  43
H37   2   -0.356669    0.295263   -0.588868    11.00000   -1.20000
AFIX   0
C38   1   -0.325772    0.304776   -0.522115    11.00000    0.06217    0.04395 =
         0.05328    0.00154   -0.00625   -0.00695
AFIX  43
H38   2   -0.334790    0.273556   -0.519397    11.00000   -1.20000
AFIX   0
C39   1   -0.135454    0.167892   -0.213574    11.00000    0.06804    0.05203 =
         0.04580    0.01140    0.00041   -0.01870
AFIX  23
H39A  2   -0.174070    0.155952   -0.226903    11.00000   -1.20000
H39B  2   -0.125155    0.160893   -0.183207    11.00000   -1.20000
AFIX   0
C40   1   -0.101755    0.142464   -0.240598    11.00000    0.07002    0.04999 =
         0.06138    0.00838    0.00216   -0.01241
AFIX  23
H40A  2   -0.109032    0.152050   -0.269930    11.00000   -1.20000
H40B  2   -0.062916    0.151626   -0.225446    11.00000   -1.20000
AFIX   0
C41   1   -0.113576    0.090066   -0.247155    11.00000    0.07399    0.05687 =
         0.07583    0.01430   -0.00353   -0.00992
AFIX  23
H41A  2   -0.087378    0.075819   -0.261849    11.00000   -1.20000
H41B  2   -0.107053    0.081026   -0.217615    11.00000   -1.20000
AFIX   0
C42   1   -0.170057    0.069522   -0.273974    11.00000    0.07711    0.05746 =
         0.06302    0.00484    0.00527   -0.00989
AFIX  23
H42A  2   -0.179530    0.082786   -0.301427    11.00000   -1.20000
H42B  2   -0.196081    0.078506   -0.256692    11.00000   -1.20000
AFIX   0
C43   1   -0.175577    0.016960   -0.286206    11.00000    0.08925    0.05577 =
         0.09184    0.00137    0.00455   -0.01139
AFIX  23
H43A  2   -0.152115    0.008240   -0.305919    11.00000   -1.20000
H43B  2   -0.162351    0.004011   -0.258925    11.00000   -1.20000
AFIX   0
C44   1   -0.231966   -0.004645   -0.308750    11.00000    0.11031    0.07095 =
         0.10546    0.00825    0.00435   -0.02915
AFIX  33
H44A  2   -0.232447   -0.038505   -0.315634    11.00000   -1.50000
H44B  2   -0.255391    0.003064   -0.289193    11.00000   -1.50000
H44C  2   -0.245142    0.007299   -0.336247    11.00000   -1.50000
AFIX   0
RESI 10 PPH
S1    5    0.181361    0.337415   -0.349943    11.00000    0.05694    0.05532 =
         0.03274    0.00437    0.00271   -0.00612
N8    3    0.132540    0.249960   -0.331542    11.00000    0.07245    0.04032 =
         0.04399   -0.00157    0.00459    0.00127
N23   3   -0.216601    0.431887   -0.560478    11.00000    0.04558    0.05345 =
         0.03775   -0.00610    0.00641   -0.00499
N35   3    0.328337    0.507698    0.006312    11.00000    0.04830    0.03500 =
         0.03728    0.00087    0.00297   -0.00241
C2    1    0.112566    0.314104   -0.370956    11.00000    0.05561    0.04571 =
         0.03447    0.00065    0.00922   -0.00146
C3    1    0.077379    0.337070   -0.399646    11.00000    0.05543    0.04547 =
         0.03541   -0.00247    0.00840   -0.00089
AFIX  43
H3    2    0.090329    0.364982   -0.407288    11.00000   -1.20000
AFIX   0
C4    1    0.023037    0.318720   -0.417018    11.00000    0.05498    0.04730 =
         0.03583   -0.00642    0.01018    0.00071
C5    1    0.005212    0.278750   -0.403682    11.00000    0.05606    0.05334 =
         0.03967   -0.00699    0.00906   -0.00859
AFIX  43
H5    2   -0.031990    0.266891   -0.414018    11.00000   -1.20000
AFIX   0
C6    1    0.040542    0.255663   -0.375543    11.00000    0.06725    0.04825 =
         0.03820   -0.00376    0.01172   -0.01175
AFIX  43
H6    2    0.027421    0.228202   -0.367261    11.00000   -1.20000
AFIX   0
C7    1    0.095069    0.272880   -0.359588    11.00000    0.06642    0.04733 =
         0.03105   -0.00361    0.00701   -0.00278
C9    1    0.170329    0.277193   -0.294382    11.00000    0.06822    0.04360 =
         0.03474   -0.00101    0.00868    0.00152
C10   1    0.184643    0.262728   -0.253380    11.00000    0.06827    0.04786 =
         0.03949    0.00290    0.01394    0.00611
AFIX  43
H10   2    0.170110    0.233092   -0.250288    11.00000   -1.20000
AFIX   0
C11   1    0.219914    0.291565   -0.217410    11.00000    0.06584    0.05252 =
         0.03772    0.00684    0.00913    0.00625
AFIX  43
H11   2    0.230805    0.280631   -0.190200    11.00000   -1.20000
AFIX   0
C12   1    0.239913    0.336056   -0.219853    11.00000    0.06290    0.04606 =
         0.03341   -0.00047    0.00723    0.00685
C13   1    0.226430    0.350470   -0.260716    11.00000    0.06425    0.04415 =
         0.03378   -0.00142    0.00638    0.00196
AFIX  43
H13   2    0.240326    0.380492   -0.263373    11.00000   -1.20000
AFIX   0
C14   1    0.192619    0.320964   -0.297684    11.00000    0.06122    0.04777 =
         0.03217    0.00096    0.00770    0.00217
C15   1   -0.015839    0.341357   -0.448280    11.00000    0.05198    0.04953 =
         0.03693   -0.00856    0.00669   -0.00515
C16   1   -0.066313    0.348142   -0.441808    11.00000    0.05698    0.04866 =
         0.04552   -0.00436    0.01374   -0.00244
AFIX  43
H16   2   -0.074903    0.340063   -0.416276    11.00000   -1.20000
AFIX   0
C17   1   -0.104642    0.366536   -0.471927    11.00000    0.05244    0.04831 =
         0.04441   -0.00598    0.01284   -0.00408
AFIX  43
H17   2   -0.139056    0.370697   -0.466876    11.00000   -1.20000
AFIX   0
C18   1   -0.092881    0.378854   -0.509346    11.00000    0.04739    0.06201 =
         0.03736   -0.00662    0.00543   -0.00021
C19   1   -0.041559    0.373275   -0.515229    11.00000    0.05325    0.07933 =
         0.03465   -0.00129    0.01007    0.00264
AFIX  43
H19   2   -0.032748    0.381715   -0.540549    11.00000   -1.20000
AFIX   0
C20   1   -0.003392    0.355716   -0.484912    11.00000    0.04850    0.06833 =
         0.04022   -0.00212    0.00907    0.00326
AFIX  43
H20   2    0.031770    0.353361   -0.488996    11.00000   -1.20000
AFIX   0
C21   1   -0.135251    0.395097   -0.543176    11.00000    0.04282    0.06593 =
         0.03823   -0.00501    0.00403    0.00082
C22   1   -0.175911    0.418801   -0.531100    11.00000    0.04613    0.05271 =
         0.03715   -0.00424    0.00500   -0.00527
AFIX  43
H22   2   -0.174664    0.426002   -0.500559    11.00000   -1.20000
AFIX   0
C24   1   -0.218759    0.422722   -0.603671    11.00000    0.05183    0.07803 =
         0.03218   -0.00526    0.00285    0.00793
AFIX  43
H24   2   -0.247978    0.431819   -0.624447    11.00000   -1.20000
AFIX   0
C25   1   -0.179825    0.400531   -0.618623    11.00000    0.06232    0.10373 =
         0.03940   -0.00463    0.00759    0.01591
AFIX  43
H25   2   -0.181695    0.394817   -0.649332    11.00000   -1.20000
AFIX   0
C26   1   -0.137728    0.386547   -0.588393    11.00000    0.05551    0.09273 =
         0.04563   -0.00331    0.00841    0.01437
AFIX  43
H26   2   -0.110511    0.371140   -0.598348    11.00000   -1.20000
AFIX   0
C27   1    0.272079    0.368442   -0.179486    11.00000    0.05932    0.04904 =
         0.03402   -0.00120    0.00932    0.00213
C28   1    0.261976    0.414687   -0.171354    11.00000    0.06144    0.04704 =
         0.03550    0.00404    0.00735    0.00680
AFIX  43
H28   2    0.236856    0.426376   -0.193440    11.00000   -1.20000
AFIX   0
C29   1    0.287740    0.443884   -0.131837    11.00000    0.06578    0.04201 =
         0.03837   -0.00038    0.00519    0.00265
AFIX  43
H29   2    0.280000    0.475231   -0.127015    11.00000   -1.20000
AFIX   0
C30   1    0.325087    0.427661   -0.098913    11.00000    0.05282    0.04447 =
         0.03536    0.00109    0.00593   -0.00006
C31   1    0.337229    0.382305   -0.107449    11.00000    0.05832    0.05390 =
         0.03685   -0.00181   -0.00064    0.00995
AFIX  43
H31   2    0.364151    0.371310   -0.086144    11.00000   -1.20000
AFIX   0
C32   1    0.310256    0.352644   -0.147065    11.00000    0.06641    0.04866 =
         0.03709   -0.00497    0.00569    0.01186
AFIX  43
H32   2    0.318049    0.321316   -0.151950    11.00000   -1.20000
AFIX   0
C33   1    0.346682    0.456188   -0.053887    11.00000    0.05343    0.04125 =
         0.03638   -0.00299    0.00329   -0.00047
C34   1    0.312857    0.483330   -0.035575    11.00000    0.05335    0.03890 =
         0.03521    0.00171    0.00275   -0.00155
AFIX  43
H34   2    0.277378    0.484839   -0.053206    11.00000   -1.20000
AFIX   0
C36   1    0.378984    0.506763    0.031073    11.00000    0.05316    0.04914 =
         0.04315   -0.00698   -0.00037   -0.00226
AFIX  43
H36   2    0.390202    0.524135    0.060387    11.00000   -1.20000
AFIX   0
C37   1    0.414638    0.481339    0.014932    11.00000    0.05418    0.05823 =
         0.05076   -0.01072   -0.00522    0.00545
AFIX  43
H37   2    0.450371    0.481542    0.032893    11.00000   -1.20000
AFIX   0
C38   1    0.398856    0.455189   -0.027639    11.00000    0.05520    0.05620 =
         0.04925   -0.00541    0.00056    0.00502
AFIX  43
H38   2    0.423280    0.436890   -0.038698    11.00000   -1.20000
AFIX   0
C39   1    0.117687    0.200917   -0.331199    11.00000    0.10052    0.04048 =
         0.04638    0.00301   -0.00033   -0.00552
AFIX  23
H39A  2    0.088805    0.187574   -0.358416    11.00000   -1.20000
H39B  2    0.103112    0.198519   -0.305442    11.00000   -1.20000
AFIX   0
C40   1    0.165902    0.172801   -0.328699    11.00000    0.14085    0.06052 =
         0.07565    0.01158    0.02736    0.01753
AFIX  23
H40A  2    0.195677    0.187284   -0.302502    11.00000   -1.20000
H40B  2    0.155214    0.140866   -0.324944    11.00000   -1.20000
AFIX   0
C41   1    0.185502    0.170455   -0.369293    11.00000    0.17302    0.09889 =
         0.10873    0.02895    0.06445    0.03314
AFIX  23
H41A  2    0.153595    0.162514   -0.395315    11.00000   -1.20000
H41B  2    0.201902    0.201978   -0.369550    11.00000   -1.20000
AFIX   0
C42   1    0.225092    0.137486   -0.375405    11.00000    0.19847    0.11841 =
         0.14768    0.04442    0.07596    0.06428
AFIX  23
H42A  2    0.209759    0.105806   -0.374507    11.00000   -1.20000
H42B  2    0.258280    0.146075   -0.350594    11.00000   -1.20000
AFIX   0
C43   1    0.240062    0.136997   -0.419193    11.00000    0.24023    0.13702 =
         0.16660    0.05887    0.10146    0.09892
AFIX  23
H43A  2    0.244712    0.169552   -0.423742    11.00000   -1.20000
H43B  2    0.275594    0.124902   -0.416245    11.00000   -1.20000
AFIX   0
C44   1    0.201724    0.109671   -0.459232    11.00000    0.29039    0.17799 =
         0.16376    0.06123    0.08312    0.07889
AFIX  33
H44A  2    0.215549    0.111968   -0.485043    11.00000   -1.50000
H44B  2    0.197543    0.077019   -0.455897    11.00000   -1.50000
H44C  2    0.166550    0.121830   -0.463420    11.00000   -1.50000
AFIX   0
RESI 11 ASO
S1    5   -0.174026    0.481931   -0.398641    11.00000    0.05229    0.04578 =
         0.03784   -0.00211   -0.00289    0.00350
O2    4   -0.160249    0.443578   -0.425926    11.00000    0.06799    0.06160 =
         0.04358   -0.01047   -0.00659    0.00522
O3    4   -0.184707    0.522590   -0.419528    11.00000    0.05439    0.04979 =
         0.04338    0.00880   -0.00403   -0.00075
O4    4   -0.216494    0.466979   -0.379564    11.00000    0.05288    0.05153 =
         0.06420    0.00666    0.00842    0.00225
O23   4    0.044257    0.584625   -0.234236    11.00000    0.10062    0.03598 =
         0.07963    0.00427   -0.03901   -0.00841
O24   4   -0.059610    0.412234   -0.264999    11.00000    0.08348    0.04388 =
         0.05320    0.00936   -0.00686   -0.00502
C5    1   -0.115028    0.500877   -0.353316    11.00000    0.05361    0.04143 =
         0.03177   -0.00303   -0.00048    0.00560
C6    1   -0.085351    0.543716   -0.347904    11.00000    0.06348    0.04144 =
         0.04497    0.00684   -0.00555    0.00383
AFIX  43
H6    2   -0.095270    0.563368   -0.369086    11.00000   -1.20000
AFIX   0
C7    1   -0.040911    0.557867   -0.311282    11.00000    0.06447    0.04164 =
         0.05888    0.00749   -0.01276   -0.00107
AFIX  43
H7    2   -0.021149    0.587623   -0.306982    11.00000   -1.20000
AFIX   0
C8    1   -0.025562    0.528704   -0.281239    11.00000    0.06309    0.03597 =
         0.04344   -0.00127   -0.00653   -0.00032
C9    1   -0.054061    0.484532   -0.287764    11.00000    0.06398    0.03979 =
         0.03456   -0.00134   -0.00060    0.00263
C10   1   -0.098828    0.471033   -0.323867    11.00000    0.05554    0.04001 =
         0.03576   -0.00084    0.00199    0.00078
AFIX  43
H10   2   -0.118481    0.441186   -0.328430    11.00000   -1.20000
AFIX   0
C11   1    0.021673    0.545132   -0.241829    11.00000    0.08021    0.04139 =
         0.05121    0.00092   -0.02217    0.00211
C12   1    0.038610    0.512017   -0.211507    11.00000    0.08323    0.03406 =
         0.04324   -0.00431   -0.01362    0.00662
C13   1    0.010834    0.467341   -0.219068    11.00000    0.07601    0.04276 =
         0.03426   -0.00311   -0.00219    0.00972
C14   1   -0.036578    0.451847   -0.257377    11.00000    0.06904    0.04064 =
         0.03826    0.00096    0.00225    0.00401
C15   1    0.083447    0.525336   -0.174735    11.00000    0.09914    0.04205 =
         0.05685   -0.01055   -0.03354    0.01237
AFIX  43
H15   2    0.101923    0.555793   -0.169256    11.00000   -1.20000
AFIX   0
C16   1    0.101336    0.495299   -0.146367    11.00000    0.09985    0.04170 =
         0.04641   -0.01169   -0.02628    0.01716
C17   1    0.072896    0.451541   -0.153585    11.00000    0.10353    0.05967 =
         0.03764    0.00387   -0.00865    0.02227
AFIX  43
H17   2    0.084429    0.430777   -0.133790    11.00000   -1.20000
AFIX   0
C18   1    0.027883    0.437775   -0.189315    11.00000    0.08814    0.04776 =
         0.04131    0.00399    0.00167    0.01048
AFIX  43
H18   2    0.008488    0.407872   -0.193532    11.00000   -1.20000
AFIX   0
PART 1
S19   5    0.145378    0.509251   -0.092874    21.00000    0.04743    0.03453 =
         0.02810   -0.00125   -0.00482   -0.00304
O20   4    0.182738    0.473353   -0.092200    21.00000    0.05030    0.04443 =
         0.05222   -0.00189   -0.00538    0.00182
O21   4    0.171119    0.554664   -0.093974    21.00000    0.04928    0.04177 =
         0.03826    0.00341   -0.00428   -0.00895
O22   4    0.116980    0.509546   -0.058987    21.00000    0.06124    0.03926 =
         0.03368   -0.00274   -0.00027   -0.00630
PART 2
S19   5    0.171060    0.517172   -0.107773   -21.00000    0.04934    0.04905 =
         0.03691   -0.00129   -0.00090    0.00131
O20   4    0.211804    0.528858   -0.129587   -21.00000    0.06891    0.06465 =
         0.05496    0.00470    0.00303    0.00062
O21   4    0.179884    0.477619   -0.085148   -21.00000    0.06430    0.05834 =
         0.04627    0.00878    0.00140    0.00406
O22   4    0.160453    0.557577   -0.081377   -21.00000    0.06561    0.06348 =
         0.04113   -0.00707    0.00161    0.00158
RESI 12 ASO
PART 0
S1    5    0.603620    0.420637    0.339544    11.00000    0.07385    0.09012 =
         0.04535    0.00443   -0.01080   -0.00841
S19   5    0.498402    0.629041    0.084013    11.00000    0.05564    0.05614 =
         0.05242   -0.00014    0.00702   -0.01004
O2    4    0.653795    0.444892    0.364916    11.00000    0.07335    0.07876 =
         0.05014    0.00652   -0.01011   -0.00274
O3    4    0.607885    0.371887    0.327984    11.00000    0.25286    0.07455 =
         0.06950    0.00657   -0.04581   -0.01323
O4    4    0.560449    0.428886    0.359001    11.00000    0.08936    0.27537 =
         0.07414    0.05761    0.00750    0.02602
O20   4    0.482954    0.673229    0.103511    11.00000    0.06786    0.06398 =
         0.07321   -0.00659    0.01658   -0.00265
O21   4    0.537675    0.636499    0.059981    11.00000    0.06642    0.05822 =
         0.04762    0.00091    0.00502    0.00203
O22   4    0.453274    0.595752    0.059707    11.00000    0.06477    0.06606 =
         0.06990    0.00862    0.00143   -0.01611
O23   4    0.500976    0.463266    0.133728    11.00000    0.13225    0.05742 =
         0.05127   -0.00707   -0.02351    0.00351
O24   4    0.646124    0.570733    0.272230    11.00000    0.09733    0.11084 =
         0.05629    0.00764   -0.01934   -0.03970
C5    1    0.586672    0.439130    0.287626    11.00000    0.07113    0.07441 =
         0.04706    0.00070   -0.00828   -0.00167
C6    1    0.551243    0.410466    0.251103    11.00000    0.09578    0.06411 =
         0.04844   -0.00243   -0.01294   -0.00129
AFIX  43
H6    2    0.538727    0.379839    0.253234    11.00000   -1.20000
AFIX   0
C7    1    0.534221    0.426532    0.211676    11.00000    0.09627    0.06445 =
         0.04454   -0.00774   -0.00896    0.00512
AFIX  43
H7    2    0.509492    0.407014    0.186987    11.00000   -1.20000
AFIX   0
C8    1    0.552821    0.470659    0.207854    11.00000    0.07626    0.06470 =
         0.04213   -0.00817   -0.00247    0.00424
C9    1    0.590036    0.499480    0.244545    11.00000    0.07115    0.07786 =
         0.04571   -0.00028   -0.00011   -0.00623
C10   1    0.605982    0.483450    0.284326    11.00000    0.07146    0.07538 =
         0.04325   -0.00006   -0.00367   -0.00475
AFIX  43
H10   2    0.630197    0.502930    0.309342    11.00000   -1.20000
AFIX   0
C11   1    0.531468    0.488657    0.166703    11.00000    0.09167    0.06174 =
         0.04505   -0.00817   -0.00419    0.00136
C12   1    0.546450    0.538552    0.165700    11.00000    0.06631    0.06436 =
         0.04506   -0.00660    0.00386   -0.00092
C13   1    0.583973    0.566567    0.202389    11.00000    0.06577    0.08258 =
         0.04904    0.00583   -0.00030   -0.02157
C14   1    0.609002    0.547581    0.242146    11.00000    0.07218    0.08854 =
         0.04771    0.00295   -0.00233   -0.01962
C15   1    0.522318    0.557446    0.129415    11.00000    0.06443    0.06062 =
         0.04153   -0.00704    0.00755   -0.00109
AFIX  43
H15   2    0.498531    0.538071    0.104092    11.00000   -1.20000
AFIX   0
C16   1    0.532688    0.604766    0.129775    11.00000    0.05546    0.06910 =
         0.05350    0.00531    0.01569   -0.00757
C17   1    0.568525    0.632539    0.166042    11.00000    0.09108    0.07404 =
         0.05482    0.01165    0.00749   -0.03152
AFIX  43
H17   2    0.574998    0.665009    0.166705    11.00000   -1.20000
AFIX   0
C18   1    0.595037    0.613221    0.201417    11.00000    0.08818    0.08845 =
         0.05212    0.00611   -0.00377   -0.03909
AFIX  43
H18   2    0.621267    0.632286    0.225439    11.00000   -1.20000
AFIX   0
RESI 13 ASO
S19   5    0.366237    0.407946    0.186956    11.00000    0.07563    0.09309 =
         0.03626   -0.00651   -0.00105   -0.02514
O20   4    0.312979    0.389706    0.187385    11.00000    0.07644    0.11193 =
         0.04400    0.00281   -0.00834   -0.02873
O21   4    0.365341    0.442129    0.158560    11.00000    0.11474    0.12035 =
         0.03867    0.00659   -0.00614   -0.04159
O22   4    0.400823    0.372797    0.180417    11.00000    0.09521    0.10961 =
         0.07532   -0.04188    0.00696   -0.01928
O23   4    0.500900    0.560519    0.260634    11.00000    0.08343    0.09087 =
         0.04045    0.01204    0.00633   -0.02340
O24   4    0.460536    0.505087    0.403417    11.00000    0.06416    0.06259 =
         0.03846    0.00257    0.00711   -0.01807
C5    1    0.574852    0.619717    0.422432    11.00000    0.09015    0.08214 =
         0.04302   -0.00155    0.00740   -0.04024
C6    1    0.589313    0.631608    0.386372    11.00000    0.10729    0.09264 =
         0.04767    0.00047    0.01056   -0.05159
AFIX  43
H6    2    0.616398    0.656821    0.390199    11.00000   -1.20000
AFIX   0
C7    1    0.564193    0.606640    0.344357    11.00000    0.08530    0.08252 =
         0.04798    0.00289    0.01544   -0.02803
AFIX  43
H7    2    0.573796    0.615214    0.319387    11.00000   -1.20000
AFIX   0
C8    1    0.525165    0.569251    0.338370    11.00000    0.05692    0.06115 =
         0.03922    0.00420    0.00349   -0.00971
C9    1    0.511841    0.556382    0.375403    11.00000    0.04831    0.05490 =
         0.03668    0.00347    0.00055   -0.00514
C10   1    0.536037    0.582604    0.417179    11.00000    0.06694    0.06518 =
         0.03590    0.00195    0.00352   -0.02199
AFIX  43
H10   2    0.525861    0.574997    0.442265    11.00000   -1.20000
AFIX   0
C11   1    0.495978    0.545411    0.293008    11.00000    0.05536    0.06851 =
         0.03951    0.00946    0.00615   -0.00724
C12   1    0.458883    0.502767    0.288624    11.00000    0.04734    0.05827 =
         0.03553    0.00701    0.00059   -0.00060
C13   1    0.446403    0.489204    0.325866    11.00000    0.04532    0.05072 =
         0.03510    0.00325    0.00587    0.00068
C14   1    0.471404    0.515860    0.370793    11.00000    0.04782    0.05668 =
         0.03325    0.00679    0.00289   -0.00311
C15   1    0.433966    0.477562    0.246787    11.00000    0.05611    0.06774 =
         0.03438    0.00502    0.00237   -0.00119
AFIX  43
H15   2    0.442379    0.486591    0.221543    11.00000   -1.20000
AFIX   0
C16   1    0.397158    0.439582    0.241715    11.00000    0.05034    0.07102 =
         0.03475   -0.00008   -0.00096   -0.00379
C17   1    0.383753    0.426349    0.277825    11.00000    0.05683    0.06820 =
         0.04113   -0.00048    0.00010   -0.01430
AFIX  43
H17   2    0.357354    0.400552    0.273811    11.00000   -1.20000
AFIX   0
C18   1    0.408719    0.450610    0.319718    11.00000    0.05190    0.06593 =
         0.03615   -0.00084    0.00448   -0.00563
AFIX  43
H18   2    0.400166    0.440939    0.344657    11.00000   -1.20000
AFIX   0
PART 3
S1    5    0.590763    0.663011    0.472967    31.00000    0.06186    0.04782 =
         0.04098    0.00245   -0.00656   -0.01866
O2    4    0.554830    0.698192    0.469185    31.00000    0.07974    0.05602 =
         0.06613   -0.00003   -0.01017   -0.00851
O3    4    0.646694    0.681163    0.476049    31.00000    0.06880    0.06421 =
         0.06365   -0.00423   -0.01029   -0.02777
O4    4    0.586742    0.635848    0.506590    31.00000    0.09787    0.05829 =
         0.04209    0.00126   -0.00656   -0.02194
PART 4
S1    5    0.621211    0.636233    0.477391   -31.00000    0.07098    0.03939 =
         0.04456   -0.00209    0.00284   -0.00323
O2    4    0.663329    0.605978    0.486850   -31.00000    0.08511    0.05481 =
         0.05293   -0.00154   -0.00631    0.00443
O3    4    0.641874    0.684141    0.478002   -31.00000    0.07480    0.04121 =
         0.06030    0.00102   -0.00429    0.00283
O4    4    0.583931    0.636177    0.505651   -31.00000    0.08090    0.06393 =
         0.03645   -0.00917   -0.00230   -0.01094
RESI 14 ASO
PART 0
O23   4    0.948185    1.027019    0.673693    11.00000    0.16910    0.07443 =
         0.07932    0.00709   -0.04077   -0.02794
O24   4    1.050016    0.974775    0.824108    11.00000    0.17325    0.08137 =
         0.08535    0.01394   -0.03718   -0.03715
C5    1    1.095074    1.108222    0.806445    11.00000    0.06249    0.04479 =
         0.07260   -0.01610    0.00035   -0.00249
C6    1    1.071717    1.120539    0.765934    11.00000    0.11435    0.04972 =
         0.07407   -0.00476   -0.00830   -0.01915
AFIX  43
H6    2    1.083477    1.149708    0.759885    11.00000   -1.20000
AFIX   0
C7    1    1.031220    1.090585    0.734057    11.00000    0.12489    0.06321 =
         0.06778   -0.00068   -0.01543   -0.02587
AFIX  43
H7    2    1.014232    1.099980    0.707037    11.00000   -1.20000
AFIX   0
C8    1    1.015781    1.047159    0.741797    11.00000    0.07829    0.04894 =
         0.06103   -0.00581   -0.00341   -0.00684
C9    1    1.038845    1.034228    0.781489    11.00000    0.06336    0.05340 =
         0.06070   -0.01290   -0.00184   -0.00785
C10   1    1.078610    1.065038    0.813973    11.00000    0.07655    0.05136 =
         0.06573   -0.00567   -0.01083   -0.00654
AFIX  43
H10   2    1.094390    1.056066    0.841477    11.00000   -1.20000
AFIX   0
C11   1    0.972784    1.014506    0.706738    11.00000    0.09291    0.06005 =
         0.05762   -0.00596   -0.00629   -0.01015
C12   1    0.957995    0.968687    0.716281    11.00000    0.05790    0.05108 =
         0.05679   -0.01473   -0.00084   -0.00443
C13   1    0.981462    0.955062    0.755975    11.00000    0.08292    0.06201 =
         0.06483   -0.00627   -0.00142   -0.01868
C14   1    1.024299    0.987300    0.790904    11.00000    0.10486    0.06800 =
         0.06310   -0.00194   -0.00921   -0.02257
C15   1    0.919070    0.937074    0.683457    11.00000    0.07102    0.05076 =
         0.07130   -0.01503   -0.00857   -0.00191
AFIX  43
H15   2    0.903688    0.945627    0.655674    11.00000   -1.20000
AFIX   0
C16   1    0.902940    0.893744    0.691131    11.00000    0.06315    0.05304 =
         0.07369   -0.02136    0.00122   -0.00901
C17   1    0.927235    0.880736    0.731173    11.00000    0.09998    0.06458 =
         0.08205   -0.00948    0.00348   -0.01817
AFIX  43
H17   2    0.916230    0.851089    0.736673    11.00000   -1.20000
AFIX   0
C18   1    0.967066    0.910279    0.762985    11.00000    0.10399    0.06803 =
         0.07681    0.00218   -0.00375   -0.02145
AFIX  43
H18   2    0.984730    0.900389    0.789569    11.00000   -1.20000
AFIX   0
PART 5
S1    5    1.149194    1.147872    0.843335    41.00000    0.05829    0.03741 =
         0.04960   -0.00189    0.00322   -0.00816
O2    4    1.123619    1.169605    0.875906    41.00000    0.06553    0.05537 =
         0.04670    0.00099    0.00237   -0.00633
O3    4    1.166000    1.180708    0.818666    41.00000    0.05653    0.04251 =
         0.04988    0.00036    0.01098    0.00242
O4    4    1.190291    1.120203    0.861779    41.00000    0.06891    0.04886 =
         0.06656    0.00003   -0.01062   -0.00422
PART 6
S1    5    1.138465    1.145854    0.855767   -41.00000    0.05282    0.03972 =
         0.08956   -0.02445   -0.00102   -0.00741
O2    4    1.105731    1.175879    0.873592   -41.00000    0.05625    0.03990 =
         0.04460    0.00190   -0.00432    0.00412
O3    4    1.174645    1.170033    0.834360   -41.00000    0.06395    0.06840 =
         0.09218   -0.01894    0.00859   -0.01166
O4    4    1.166634    1.118502    0.886373   -41.00000    0.09285    0.04922 =
         0.10224   -0.02081   -0.02357    0.00013
PART 7
S19   5    0.850324    0.852315    0.654939    51.00000    0.05024    0.03232 =
         0.05119   -0.00329    0.00037   -0.00957
O20   4    0.831868    0.820024    0.679482    51.00000    0.05297    0.04340 =
         0.05069    0.00134    0.00888   -0.00004
O21   4    0.809372    0.879087    0.635369    51.00000    0.06914    0.04072 =
         0.07503   -0.00463   -0.01482   -0.00618
O22   4    0.877546    0.829180    0.623738    51.00000    0.06310    0.04390 =
         0.04223   -0.00262    0.00144   -0.00869
PART 8
S19   5    0.861197    0.855993    0.641715   -51.00000    0.05481    0.05019 =
         0.07532   -0.01957    0.00122   -0.00478
O20   4    0.824192    0.832704    0.661989   -51.00000    0.07586    0.07848 =
         0.09153   -0.03030    0.01802   -0.01223
O21   4    0.834031    0.881646    0.609355   -51.00000    0.10129    0.04781 =
         0.09702   -0.02420   -0.01927    0.00468
O22   4    0.895749    0.825025    0.626404   -51.00000    0.06932    0.04674 =
         0.05574    0.00344    0.01116    0.00764
RESI 15 DMS
PART 0
S2    5    0.398485    0.359121    0.036866    11.00000    0.08447    0.06154 =
         0.05258   -0.00727    0.00708   -0.00570
O1    4    0.364962    0.315037    0.009339    11.00000    0.06954    0.05451 =
         0.05155   -0.00987   -0.00255   -0.00118
C3    1    0.437662    0.342647    0.086430    11.00000    0.10040    0.09404 =
         0.06400    0.00312   -0.01799    0.00181
AFIX  33
H3A   2    0.460367    0.370062    0.105698    11.00000   -1.50000
H3B   2    0.413293    0.329698    0.101993    11.00000   -1.50000
H3C   2    0.460707    0.319188    0.078648    11.00000   -1.50000
AFIX   0
C4    1    0.353458    0.390574    0.059081    11.00000    0.12453    0.09052 =
         0.06503   -0.01778    0.00611    0.02004
AFIX  33
H4A   2    0.372714    0.419866    0.077484    11.00000   -1.50000
H4B   2    0.324375    0.397266    0.034988    11.00000   -1.50000
H4C   2    0.337967    0.372275    0.077262    11.00000   -1.50000
AFIX   0
RESI 16 DMS
S2    5    0.487098    0.281106    0.273719    11.00000    0.12309    0.12854 =
         0.13235    0.02710    0.04284   -0.01382
O1    4    0.444766    0.241874    0.265508    11.00000    0.16768    0.12954 =
         0.15391    0.01022    0.08224   -0.02811
C3    1    0.531992    0.279095    0.325430    11.00000    0.17391    0.16465 =
         0.19114    0.07246    0.02070   -0.01649
AFIX  33
H3A   2    0.561272    0.304656    0.332663    11.00000   -1.50000
H3B   2    0.512381    0.282187    0.348358    11.00000   -1.50000
H3C   2    0.547268    0.249325    0.324005    11.00000   -1.50000
AFIX   0
C4    1    0.457721    0.329912    0.295259    11.00000    0.15105    0.11858 =
         0.20216   -0.00332    0.06820   -0.00910
AFIX  33
H4A   2    0.483538    0.357968    0.301746    11.00000   -1.50000
H4B   2    0.424690    0.333962    0.273340    11.00000   -1.50000
H4C   2    0.448796    0.324615    0.322521    11.00000   -1.50000
AFIX   0
RESI 17 DMS
S2    5    0.549484    0.359807    0.441878    11.00000    0.07758    0.10614 =
         0.20900   -0.02351    0.04504   -0.00669
O1    4    0.530115    0.309522    0.427600    11.00000    0.09786    0.09651 =
         0.24095   -0.01421    0.04845   -0.00735
C3    1    0.549309    0.373722    0.498497    11.00000    0.11726    0.22927 =
         0.19210   -0.02247    0.04537   -0.01760
AFIX  33
H3A   2    0.561866    0.406809    0.509682    11.00000   -1.50000
H3B   2    0.512488    0.367085    0.501184    11.00000   -1.50000
H3C   2    0.573477    0.354939    0.515821    11.00000   -1.50000
AFIX   0
C4    1    0.495562    0.387520    0.420285    11.00000    0.06734    0.12291 =
         0.21287   -0.02995    0.03391   -0.01047
AFIX  33
H4A   2    0.505551    0.421253    0.428493    11.00000   -1.50000
H4B   2    0.484890    0.378539    0.387933    11.00000   -1.50000
H4C   2    0.465213    0.378715    0.432003    11.00000   -1.50000
AFIX   0
RESI 18 DMS
S2    5    0.392576    0.560601    0.165818    11.00000    0.06790    0.07544 =
         0.04270    0.00141   -0.00260   -0.00611
O1    4    0.348068    0.561181    0.124245    11.00000    0.08720    0.07046 =
         0.04450    0.01006   -0.00951   -0.01900
C3    1    0.357404    0.556660    0.207118    11.00000    0.07831    0.08900 =
         0.04675    0.01277    0.00218    0.00680
AFIX  33
H3A   2    0.383461    0.556081    0.235476    11.00000   -1.50000
H3B   2    0.337257    0.583650    0.210191    11.00000   -1.50000
H3C   2    0.332141    0.528078    0.198412    11.00000   -1.50000
AFIX   0
C4    1    0.422871    0.617996    0.184652    11.00000    0.08666    0.07684 =
         0.05820   -0.01147    0.01701   -0.01042
AFIX  33
H4A   2    0.452130    0.619517    0.211670    11.00000   -1.50000
H4B   2    0.437681    0.628612    0.161777    11.00000   -1.50000
H4C   2    0.395779    0.638022    0.191063    11.00000   -1.50000
AFIX   0
RESI 19 DMS
S2    5    0.346507    0.566134    0.331735    11.00000    0.08450    0.09832 =
         0.10878   -0.00993    0.01235    0.01986
O1    4    0.396616    0.591681    0.329028    11.00000    0.08394    0.10766 =
         0.11178    0.02987    0.02207    0.01739
C3    1    0.348989    0.573558    0.389261    11.00000    0.09254    0.07318 =
         0.11289    0.01019    0.03756    0.00991
AFIX  33
H3A   2    0.316316    0.557101    0.392900    11.00000   -1.50000
H3B   2    0.380991    0.560885    0.405158    11.00000   -1.50000
H3C   2    0.351021    0.606760    0.401277    11.00000   -1.50000
AFIX   0
C4    1    0.295687    0.603029    0.317653    11.00000    0.13128    0.17712 =
         0.11223   -0.00204    0.01459    0.06464
AFIX  33
H4A   2    0.260903    0.588015    0.318804    11.00000   -1.50000
H4B   2    0.305006    0.632549    0.338704    11.00000   -1.50000
H4C   2    0.292982    0.608975    0.287647    11.00000   -1.50000
AFIX   0
RESI 20 DMS
S2    5    0.374587    0.261850    0.158418    11.00000    0.11192    0.14126 =
         0.11808   -0.00079    0.02379   -0.00809
O1    4    0.348011    0.266161    0.113010    11.00000    0.15879    0.20482 =
         0.12103   -0.00541   -0.00322    0.00154
C3    1    0.329134    0.272563    0.191505    11.00000    0.13478    0.15096 =
         0.15603   -0.01364    0.03768    0.02155
AFIX  33
H3A   2    0.346720    0.269727    0.222073    11.00000   -1.50000
H3B   2    0.318675    0.304049    0.190880    11.00000   -1.50000
H3C   2    0.296818    0.249852    0.179899    11.00000   -1.50000
AFIX   0
C4    1    0.371398    0.201462    0.158811    11.00000    0.19780    0.15803 =
         0.18646    0.00326    0.06821    0.00788
AFIX  33
H4A   2    0.388751    0.196299    0.188684    11.00000   -1.50000
H4B   2    0.333460    0.187920    0.150050    11.00000   -1.50000
H4C   2    0.390215    0.186674    0.137917    11.00000   -1.50000
AFIX   0
RESI 21 DMS
PART 8
S2    5   -0.022915    0.485596   -0.066995    61.00000    0.09044    0.08415 =
         0.08384    0.01190    0.01452    0.01747
O1    4   -0.041850    0.440743   -0.094999    61.00000    0.09169    0.06858 =
         0.10634    0.01752    0.04533    0.01419
C3    1   -0.077855    0.507352   -0.048828    61.00000    0.11349    0.06795 =
         0.11030    0.00378    0.04538    0.01317
AFIX  33
H3A   2   -0.065688    0.537878   -0.029718    61.00000   -1.50000
H3B   2   -0.107037    0.510404   -0.074565    61.00000   -1.50000
H3C   2   -0.091180    0.485789   -0.032169    61.00000   -1.50000
AFIX   0
C4    1   -0.013532    0.527086   -0.099613    61.00000    0.11647    0.06215 =
         0.07522   -0.00789    0.03605    0.00478
AFIX  33
H4A   2   -0.000666    0.557539   -0.080526    61.00000   -1.50000
H4B   2    0.013276    0.517958   -0.115570    61.00000   -1.50000
H4C   2   -0.047970    0.528922   -0.120950    61.00000   -1.50000
AFIX   0
RESI 22 DMS
PART 9
S2    5   -0.057311    0.482974   -0.089520   -61.00000    0.10061    0.07711 =
         0.18782   -0.00812    0.01876    0.02356
O1    4   -0.050719    0.436691   -0.108557   -61.00000    0.15885    0.08210 =
         0.18931   -0.00752    0.01699    0.02238
C3    1   -0.022867    0.496344   -0.032773   -61.00000    0.23732    0.10329 =
         0.18422   -0.01689    0.01324    0.00744
AFIX  33
H3A   2   -0.028019    0.528075   -0.020613   -61.00000   -1.50000
H3B   2   -0.037247    0.474371   -0.017024   -61.00000   -1.50000
H3C   2    0.015826    0.494022   -0.029116   -61.00000   -1.50000
AFIX   0
C4    1   -0.021192    0.525101   -0.107232   -61.00000    0.11026    0.06591 =
         0.19014   -0.01275    0.02952    0.03576
AFIX  33
H4A   2   -0.026822    0.556081   -0.093476   -61.00000   -1.50000
H4B   2    0.017430    0.521285   -0.098674   -61.00000   -1.50000
H4C   2   -0.033811    0.521698   -0.139535   -61.00000   -1.50000
AFIX   0
RESI 23 DMS
PART 0
S2    5    0.513948    0.247621    0.119540    11.00000    0.13950    0.10832 =
         0.27353    0.01896    0.09945    0.01155
O1    4    0.495919    0.204821    0.126918    11.00000    0.22872    0.15382 =
         0.32304    0.03824    0.11077   -0.01245
C3    1    0.584069    0.248305    0.121031    11.00000    0.13959    0.12990 =
         0.20389    0.02466    0.08378    0.02361
AFIX  33
H3A   2    0.597485    0.278512    0.115840    11.00000   -1.50000
H3B   2    0.604627    0.243210    0.150113    11.00000   -1.50000
H3C   2    0.588506    0.223569    0.097958    11.00000   -1.50000
AFIX   0
C4    1    0.523737    0.293082    0.163742    11.00000    0.11572    0.13642 =
         0.16572    0.04388    0.06595    0.02548
AFIX  33
H4A   2    0.536459    0.321884    0.155500    11.00000   -1.50000
H4B   2    0.489496    0.296699    0.171534    11.00000   -1.50000
H4C   2    0.550803    0.286422    0.189235    11.00000   -1.50000
AFIX   0
RESI 24 DMS
S2    5    0.637300    0.719660    0.322054    11.00000    0.15519    0.25780 =
         0.12565    0.05903   -0.02745   -0.08442
O1    4    0.670359    0.705759    0.358544    11.00000    0.16986    0.33103 =
         0.16379    0.09338   -0.03730   -0.12987
C3    1    0.680322    0.735178    0.289709    11.00000    0.17046    0.18886 =
         0.15020    0.07284    0.00810    0.01067
AFIX  33
H3A   2    0.658912    0.745342    0.263320    11.00000   -1.50000
H3B   2    0.707780    0.760588    0.307210    11.00000   -1.50000
H3C   2    0.698118    0.708206    0.280671    11.00000   -1.50000
AFIX   0
C4    1    0.630721    0.777693    0.345043    11.00000    0.18306    0.29454 =
         0.14385    0.00923   -0.03903   -0.07175
AFIX  33
H4A   2    0.607762    0.791987    0.322241    11.00000   -1.50000
H4B   2    0.614211    0.777399    0.369716    11.00000   -1.50000
H4C   2    0.666565    0.795672    0.355840    11.00000   -1.50000
AFIX   0
RESI 25 DMS
S2    5    0.521208    1.216958    0.990728    11.00000    0.17246    0.15279 =
         0.24823    0.02502   -0.04765    0.00353
O1    4    0.578481    1.221532    0.999798    11.00000    0.13432    0.15741 =
         0.23725    0.06120   -0.01572   -0.01366
C3    1    0.495899    1.205585    0.933675    11.00000    0.33563    0.24492 =
         0.28722   -0.00593   -0.11463    0.14434
AFIX  33
H3A   2    0.456255    1.202167    0.925966    11.00000   -1.50000
H3B   2    0.508841    1.231394    0.921275    11.00000   -1.50000
H3C   2    0.508271    1.176756    0.921476    11.00000   -1.50000
AFIX   0
C4    1    0.502930    1.272853    0.993171    11.00000    0.19576    0.13571 =
         0.15092    0.03293   -0.01973    0.02753
AFIX  33
H4A   2    0.463486    1.271669    0.987107    11.00000   -1.50000
H4B   2    0.519871    1.291071    1.022772    11.00000   -1.50000
H4C   2    0.515077    1.287488    0.971016    11.00000   -1.50000
AFIX   0
RESI 26 DMS
S2    5    0.017812    0.508467   -0.429458    11.00000    0.37076    0.14923 =
         0.42249    0.02599    0.28933    0.06019
O1    4    0.029483    0.554789   -0.404334    11.00000    0.20225    0.10007 =
         0.30238    0.02058    0.14161    0.04173
C3    1    0.002829    0.467351   -0.399223    11.00000    0.27913    0.07572 =
         0.33571   -0.04132    0.22208   -0.02854
AFIX  33
H3A   2   -0.004776    0.436454   -0.418027    11.00000   -1.50000
H3B   2    0.033758    0.467601   -0.373696    11.00000   -1.50000
H3C   2   -0.028972    0.474733   -0.388837    11.00000   -1.50000
AFIX   0
C4    1    0.076724    0.487775   -0.436839    11.00000    0.26550    0.08763 =
         0.28998   -0.01900    0.20325   -0.00511
AFIX  33
H4A   2    0.068377    0.456079   -0.454051    11.00000   -1.50000
H4B   2    0.093586    0.507962   -0.452771    11.00000   -1.50000
H4C   2    0.101684    0.487527   -0.407890    11.00000   -1.50000
AFIX   0
RESI 27 DMS
S2    5    0.502246    0.740408    0.230480    11.00000    0.19752    0.27518 =
         0.19793   -0.03042    0.08760   -0.08187
O1    4    0.558143    0.751384    0.232127    11.00000    0.20727    0.26053 =
         0.16544   -0.00778    0.09219   -0.06778
C3    1    0.481828    0.791850    0.260645    11.00000    0.27181    0.32043 =
         0.20331   -0.10157    0.08894   -0.03636
AFIX  33
H3A   2    0.443727    0.785873    0.260357    11.00000   -1.50000
H3B   2    0.504294    0.798526    0.291335    11.00000   -1.50000
H3C   2    0.486564    0.818610    0.246344    11.00000   -1.50000
AFIX   0
C4    1    0.465264    0.749070    0.178874    11.00000    0.27849    0.35541 =
         0.18764   -0.06164    0.05193   -0.01089
AFIX  33
H4A   2    0.426538    0.742029    0.175948    11.00000   -1.50000
H4B   2    0.472842    0.781545    0.176044    11.00000   -1.50000
H4C   2    0.475576    0.728518    0.155555    11.00000   -1.50000
AFIX   0
RESI 28 DMS
S2    5    0.485998    0.725942    0.368054    11.00000    0.32170    0.28007 =
         0.26945   -0.01301    0.07790   -0.13685
O1    4    0.501322    0.776965    0.373923    11.00000    0.18582    0.26342 =
         0.25249   -0.01549    0.04317   -0.04375
C3    1    0.439707    0.707395    0.394796    11.00000    0.30168    0.34969 =
         0.31050   -0.00036    0.08153   -0.14902
AFIX  33
H3A   2    0.433187    0.673341    0.388251    11.00000   -1.50000
H3B   2    0.454064    0.717916    0.426833    11.00000   -1.50000
H3C   2    0.405637    0.720417    0.384460    11.00000   -1.50000
AFIX   0
C4    1    0.462102    0.693358    0.316031    11.00000    0.45095    0.26553 =
         0.24341    0.02963    0.08588   -0.13942
AFIX  33
H4A   2    0.454042    0.660746    0.318214    11.00000   -1.50000
H4B   2    0.429042    0.704859    0.300424    11.00000   -1.50000
H4C   2    0.489527    0.695795    0.299643    11.00000   -1.50000
AFIX   0
RESI 29 DMS
S2    5    0.402502    0.619762   -0.071777    11.00000    0.11340    0.15398 =
         0.16521   -0.00281    0.05296    0.02637
O1    4    0.427484    0.641751   -0.101831    11.00000    0.14795    0.25216 =
         0.30053    0.14187    0.10433    0.04465
C3    1    0.452071    0.583625   -0.047038    11.00000    0.15394    0.15858 =
         0.12853    0.00961    0.04732    0.03000
AFIX  33
H3A   2    0.438207    0.567708   -0.026431    11.00000   -1.50000
H3B   2    0.458827    0.560498   -0.070378    11.00000   -1.50000
H3C   2    0.485910    0.603180   -0.030965    11.00000   -1.50000
AFIX   0
C4    1    0.358518    0.573260   -0.104828    11.00000    0.15524    0.13967 =
         0.21006    0.01565    0.06362   -0.00780
AFIX  33
H4A   2    0.340592    0.557186   -0.086525    11.00000   -1.50000
H4B   2    0.331250    0.584519   -0.127264    11.00000   -1.50000
H4C   2    0.378717    0.551651   -0.119478    11.00000   -1.50000
RESI 0
REM AFIX 0 ! chuebsch want to keep this here!!
REM #####

AFIX   0
HKLF 4

REM  sol_a.res in P-1
REM R1 =  0.1010 for   64869 Fo > 4sig(Fo)  and  0.1275 for all   99649 data
REM   4833 parameters refined using  12500 restraints

END

WGHT      0.2000      0.0000

REM Highest difference peak  3.292,  deepest hole -1.619,  1-sigma level  0.135
Q1    1   0.7494  0.7592  0.5497  11.00000  0.05    3.27
Q2    1   1.2517  1.2402  0.9511  11.00000  0.05    3.01
Q3    1   0.2534  0.5426  0.0355  11.00000  0.05    3.01
Q4    1  -0.1472  0.4892 -0.4140  11.00000  0.05    2.21
Q5    1   0.3774  0.3417  0.0591  11.00000  0.05    1.97
Q6    1   0.0464  0.5143 -0.3963  11.00000  0.05    1.80
Q7    1   1.4518  0.8200  0.5128  11.00000  0.05    1.76
Q8    1   0.4071  0.7099  0.3420  11.00000  0.05    1.71
Q9    1   0.3620  0.5816  0.1722  11.00000  0.05    1.58
Q10   1   0.3903  0.2413  0.1846  11.00000  0.05    1.57
Q11   1   1.4512  0.8134  0.5341  11.00000  0.05    1.55
Q12   1   0.3466  0.6044  0.3521  11.00000  0.05    1.54
Q13   1  -0.1819  0.8629 -0.0929  11.00000  0.05    1.45
Q14   1   0.4837  1.2134  0.9652  11.00000  0.05    1.39
Q15   1   1.0920  0.8670  0.8892  11.00000  0.05    1.35
Q16   1   0.5277  0.2386  0.1476  11.00000  0.05    1.31
Q17   1   0.0062  0.5079 -0.4375  11.00000  0.05    1.28
Q18   1  -0.1249  0.8310 -0.1349  11.00000  0.05    1.28
Q19   1   0.4689  0.7942  0.1966  11.00000  0.05    1.25
Q20   1   1.1642  0.9392  0.6475  11.00000  0.05    1.24
Q21   1   1.3949  0.9079  0.4696  11.00000  0.05    1.24
Q22   1   0.6431  0.4128  0.3246  11.00000  0.05    1.19
Q23   1   1.4707  0.8487  0.4653  11.00000  0.05    1.17
Q24   1  -0.0553  0.4860 -0.1145  11.00000  0.05    1.12
Q25   1   0.8379  1.0602  0.8521  11.00000  0.05    1.07
Q26   1   0.4699  0.2416  0.0961  11.00000  0.05    1.00
Q27   1   0.6202  1.1863  1.0124  11.00000  0.05    0.97
Q28   1   0.1009  0.6719 -0.3047  11.00000  0.05    0.95
Q29   1   0.6190  1.1335  0.9000  11.00000  0.05    0.95
Q30   1   0.1811  0.1368 -0.4047  11.00000  0.05    0.94
Q31   1   0.1141  0.1655 -0.3717  11.00000  0.05    0.93
Q32   1   1.3960  0.7993  0.5091  11.00000  0.05    0.91
Q33   1   0.1596  0.3420 -0.3411  11.00000  0.05    0.90
Q34   1   0.9069  1.1321  0.6143  11.00000  0.05    0.87
Q35   1   0.4085  0.2774  0.2240  11.00000  0.05    0.85
Q36   1   0.9308  0.6776  0.6852  11.00000  0.05    0.85
Q37   1   1.3714  0.8266  0.4791  11.00000  0.05    0.84
Q38   1   1.0028  0.9960  0.8278  11.00000  0.05    0.84
Q39   1  -0.1730  0.6542 -0.1629  11.00000  0.05    0.84
Q40   1   0.4008  0.5967 -0.0487  11.00000  0.05    0.83
Q41   1   0.3310  0.2235  0.1351  11.00000  0.05    0.82
Q42   1  -0.1359  0.3126 -0.1889  11.00000  0.05    0.81
Q43   1  -0.1196  0.4908 -0.4457  11.00000  0.05    0.80
Q44   1   0.8965  0.7494  0.7057  11.00000  0.05    0.80
Q45   1   0.7931  0.7614  0.5064  11.00000  0.05    0.76
Q46   1   0.6496  1.1667  0.9084  11.00000  0.05    0.75
Q47   1   0.8373  0.8695  0.6306  11.00000  0.05    0.74
Q48   1   0.8277  0.8534  0.6535  11.00000  0.05    0.74
Q49   1   0.6093  0.7368  0.2871  11.00000  0.05    0.73
Q50   1   1.2082  1.2372  0.9945  11.00000  0.05    0.73
Q51   1   0.9378  0.7576  0.7402  11.00000  0.05    0.72
Q52   1   1.1597  1.1309  0.8666  11.00000  0.05    0.71
Q53   1   0.5406  1.1783  0.9896  11.00000  0.05    0.70
Q54   1   1.1433  1.1444  0.8658  11.00000  0.05    0.69
Q55   1   0.6639  0.7540  0.3242  11.00000  0.05    0.68
Q56   1   0.5734  0.3848  0.3331  11.00000  0.05    0.68
Q57   1   0.5308  1.2201  0.9261  11.00000  0.05    0.68
Q58   1   0.9301  0.9288  0.7662  11.00000  0.05    0.68
Q59   1   1.1792  1.1475  0.8483  11.00000  0.05    0.67
Q60   1   0.6735  0.6723  0.3208  11.00000  0.05    0.67
Q61   1   0.0865  0.4882 -0.1411  11.00000  0.05    0.67
Q62   1   0.8994  0.8993  0.7301  11.00000  0.05    0.67
Q63   1   1.1676  1.1393  0.8488  11.00000  0.05    0.66
Q64   1   0.5419  0.3367  0.5163  11.00000  0.05    0.66
Q65   1   0.7823  0.7093  0.5862  11.00000  0.05    0.66
Q66   1   0.9761  0.6900  0.7215  11.00000  0.05    0.66
Q67   1  -0.1531  0.6694 -0.1481  11.00000  0.05    0.66
Q68   1   1.2834  0.8665  0.5493  11.00000  0.05    0.65
Q69   1   1.2668  1.0471  0.9256  11.00000  0.05    0.65
Q70   1   0.3487  0.3183  0.0219  11.00000  0.05    0.65
Q71   1   0.1609  0.1213 -0.4197  11.00000  0.05    0.65
Q72   1  -0.0722  0.6702 -0.0971  11.00000  0.05    0.64
Q73   1  -0.0412  0.4894 -0.2922  11.00000  0.05    0.63
Q74   1   1.1348  0.7436  1.0727  11.00000  0.05    0.63
Q75   1  -0.0943  0.5111 -0.0791  11.00000  0.05    0.63
Q76   1   1.2231  1.2902  0.9141  11.00000  0.05    0.62
Q77   1   0.9948  1.0085  0.6672  11.00000  0.05    0.62
Q78   1  -0.0754  0.7371 -0.1310  11.00000  0.05    0.62
Q79   1   0.6508  0.7391  0.5922  11.00000  0.05    0.62
Q80   1   0.6633  0.7919  0.3645  11.00000  0.05    0.61
Q81   1   0.2207  0.4668  0.0310  11.00000  0.05    0.61
Q82   1   0.5810  1.0610  0.9693  11.00000  0.05    0.61
Q83   1   0.7134  1.1237  0.9520  11.00000  0.05    0.61
Q84   1   0.3354  0.4140  0.1983  11.00000  0.05    0.61
Q85   1   0.6793  1.1375  0.9057  11.00000  0.05    0.61
Q86   1   1.3814  0.8880  0.4262  11.00000  0.05    0.61
Q87   1   0.8964  0.7088  0.6775  11.00000  0.05    0.61
Q88   1   0.5167  1.1716  0.9879  11.00000  0.05    0.60
Q89   1   1.3591  1.2189  0.8403  11.00000  0.05    0.60
Q90   1  -0.2505  0.5722 -0.5960  11.00000  0.05    0.60
Q91   1   1.3177  0.8672  0.5974  11.00000  0.05    0.60
Q92   1   0.1588  0.5998  0.0252  11.00000  0.05    0.60
Q93   1   0.4331  0.5509  0.1614  11.00000  0.05    0.60
Q94   1   0.9623  1.1388  0.9614  11.00000  0.05    0.59
Q95   1  -0.2706  0.3291 -0.4288  11.00000  0.05    0.59
Q96   1   0.2123  0.4597  0.0212  11.00000  0.05    0.59
Q97   1   1.3721  0.8816  0.4156  11.00000  0.05    0.59
Q98   1  -0.1914  0.4482 -0.4128  11.00000  0.05    0.59
Q99   1   1.0360  0.8606  0.5374  11.00000  0.05    0.59
Q100  1  -0.3485  0.4839 -0.5197  11.00000  0.05    0.59
Q101  1   1.1701  1.2204  0.9910  11.00000  0.05    0.58
Q102  1   1.2928  1.1577  0.7871  11.00000  0.05    0.58
Q103  1   0.5292  0.2969  0.4803  11.00000  0.05    0.58
Q104  1   0.6632  0.7469  0.5956  11.00000  0.05    0.58
Q105  1   1.3622  0.8588  0.5934  11.00000  0.05    0.58
Q106  1  -0.2407  0.5220 -0.5425  11.00000  0.05    0.58
Q107  1   1.2336  0.9267  0.5849  11.00000  0.05    0.58
Q108  1   0.0593  0.4474 -0.1482  11.00000  0.05    0.58
Q109  1   0.5359  0.2170  0.3123  11.00000  0.05    0.57
Q110  1   0.7654  1.0729  0.9164  11.00000  0.05    0.57
Q111  1   0.6342  0.6412  0.4821  11.00000  0.05    0.57
Q112  1   1.4021  0.8622  0.4732  11.00000  0.05    0.57
Q113  1  -0.3626  0.3281 -0.5515  11.00000  0.05    0.57
Q114  1   0.6688  1.1195  0.9120  11.00000  0.05    0.56
Q115  1   1.4017  1.1676  1.0089  11.00000  0.05    0.56
Q116  1   0.9923  1.0058  0.7966  11.00000  0.05    0.56
Q117  1   0.8028  1.0671  0.8451  11.00000  0.05    0.55
Q118  1  -0.0041  0.5281 -0.2809  11.00000  0.05    0.55
Q119  1   0.1403  0.2439 -0.3374  11.00000  0.05    0.55
Q120  1   0.5979  0.6391  0.4564  11.00000  0.05    0.55
Q121  1  -0.0915  0.5104 -0.3625  11.00000  0.05    0.55
Q122  1   0.3219  0.5677  0.1362  11.00000  0.05    0.55
Q123  1   1.2870  0.9743  0.9369  11.00000  0.05    0.54
Q124  1   0.5982  0.8316  0.4921  11.00000  0.05    0.54
Q125  1  -0.2096  0.4228 -0.5568  11.00000  0.05    0.54
Q126  1   0.7238  0.8486  0.7176  11.00000  0.05    0.54
Q127  1  -0.0311  0.4875 -0.4448  11.00000  0.05    0.54
Q128  1   0.7967  0.6339  0.5917  11.00000  0.05    0.54
Q129  1   1.1826  0.9190  0.9191  11.00000  0.05    0.54
Q130  1   0.7900  1.2650  0.4067  11.00000  0.05    0.54
Q131  1   1.3565  0.8245  0.6042  11.00000  0.05    0.54
Q132  1   1.2481  1.0021  0.9122  11.00000  0.05    0.54
Q133  1   0.9848  0.7369  0.7528  11.00000  0.05    0.53
Q134  1  -0.0204  0.6912 -0.4029  11.00000  0.05    0.53
Q135  1   1.3516  1.2611  0.9077  11.00000  0.05    0.53
Q136  1  -0.2505  0.5035 -0.5483  11.00000  0.05    0.53
Q137  1   0.9043  0.9103  0.6728  11.00000  0.05    0.53
Q138  1   0.0699  0.3826 -0.0575  11.00000  0.05    0.53
Q139  1   0.9526  1.2086  0.6741  11.00000  0.05    0.52
Q140  1   0.7329  0.9522  0.5757  11.00000  0.05    0.52
Q141  1   1.0971  1.0905  0.8268  11.00000  0.05    0.52
Q142  1   0.7071  0.8413  0.7126  11.00000  0.05    0.52
Q143  1   0.0988  0.5286 -0.1837  11.00000  0.05    0.52
Q144  1   0.0574  0.6329  0.0057  11.00000  0.05    0.52
Q145  1   0.6403  0.7789  0.6582  11.00000  0.05    0.52
Q146  1  -0.0997  0.6872 -0.4628  11.00000  0.05    0.52
Q147  1   1.1836  0.8324  0.9261  11.00000  0.05    0.52
Q148  1   0.6281  0.6659  0.4676  11.00000  0.05    0.52
Q149  1   0.8571  0.6921  0.6461  11.00000  0.05    0.52
Q150  1   1.0694  1.0735  0.7330  11.00000  0.05    0.51
Q151  1   0.8347  0.6510  0.6249  11.00000  0.05    0.51
Q152  1   0.0225  0.3089 -0.0965  11.00000  0.05    0.51
Q153  1  -0.1349  0.6596 -0.4928  11.00000  0.05    0.51
Q154  1  -0.2598  0.2792 -0.3753  11.00000  0.05    0.51
Q155  1   1.3533  0.8440  0.4029  11.00000  0.05    0.51
Q156  1   0.3500  0.5175  0.0174  11.00000  0.05    0.51
Q157  1  -0.3107  0.3987 -0.5269  11.00000  0.05    0.50
Q158  1   0.8219  1.2438  0.5623  11.00000  0.05    0.50
Q159  1   1.1066  1.2932  0.8267  11.00000  0.05    0.50
Q160  1   0.6333  0.5911  0.3109  11.00000  0.05    0.50
Q161  1  -0.3764  0.4901 -0.5373  11.00000  0.05    0.50
Q162  1   0.7223  1.0271  0.5639  11.00000  0.05    0.50
Q163  1   1.3220  1.1927  0.9859  11.00000  0.05    0.50
Q164  1   0.6852  0.7935  0.6460  11.00000  0.05    0.50
Q165  1   0.2027  0.5775  0.0483  11.00000  0.05    0.50
Q166  1  -0.3053  0.5208 -0.4664  11.00000  0.05    0.49
Q167  1   1.1179  0.8939  0.5889  11.00000  0.05    0.49
Q168  1   0.0604  0.2607 -0.3656  11.00000  0.05    0.49
Q169  1   0.2555  0.7230 -0.1263  11.00000  0.05    0.49
Q170  1   0.8019  1.0837  0.5904  11.00000  0.05    0.49
Q171  1   0.6725  0.8326  0.7305  11.00000  0.05    0.49
Q172  1   1.3807  0.8785  0.6129  11.00000  0.05    0.49
Q173  1   0.8802  0.8704  0.6730  11.00000  0.05    0.49
Q174  1   1.1420  1.3106  0.8503  11.00000  0.05    0.49
Q175  1   0.5080  0.8077  0.1907  11.00000  0.05    0.49
Q176  1  -0.0081  0.4627 -0.2350  11.00000  0.05    0.49
Q177  1   0.3725  0.3804  0.1915  11.00000  0.05    0.49
Q178  1  -0.1440  0.0690 -0.2698  11.00000  0.05    0.49
Q179  1   1.1789  0.7501  0.9319  11.00000  0.05    0.49
Q180  1   0.8164  0.7277  0.6179  11.00000  0.05    0.49
Q181  1   0.0564  0.6976 -0.3418  11.00000  0.05    0.49
Q182  1   0.7403  0.9384  0.8247  11.00000  0.05    0.48
Q183  1   1.0277  1.2696  0.7475  11.00000  0.05    0.48
Q184  1   1.1131  1.1295  0.8372  11.00000  0.05    0.48
Q185  1   0.0993  0.3135 -0.0373  11.00000  0.05    0.48
Q186  1  -0.0559  0.3478 -0.4319  11.00000  0.05    0.48
Q187  1   1.4752  0.7933  0.5716  11.00000  0.05    0.48
Q188  1  -0.0606  0.3011 -0.1546  11.00000  0.05    0.48
Q189  1   0.3228  0.4670 -0.0391  11.00000  0.05    0.48
Q190  1   0.4410  0.3775  0.0502  11.00000  0.05    0.48
Q191  1   1.1511  0.7681  1.0760  11.00000  0.05    0.48
Q192  1   0.9599  1.2191  0.7021  11.00000  0.05    0.48
Q193  1  -0.1092  0.6798 -0.1273  11.00000  0.05    0.48
Q194  1   0.3841  0.5751 -0.1301  11.00000  0.05    0.48
Q195  1   0.3007  0.5566  0.3126  11.00000  0.05    0.48
Q196  1   0.6623  0.4299  0.3580  11.00000  0.05    0.48
Q197  1   0.8308  1.0806  0.5900  11.00000  0.05    0.48
Q198  1   0.5371  1.2312  0.9580  11.00000  0.05    0.48
Q199  1   0.1373  0.9324 -0.2348  11.00000  0.05    0.48
Q200  1   0.5633  0.2639  0.1306  11.00000  0.05    0.47
;
_shelx_res_checksum              36486
_shelx_fab_file                  
;
    1    0    0   -502.68      0.00
    2    0    0    276.52      0.00
    3    0    0     75.31      0.00
    4    0    0    -90.51      0.00
    5    0    0    -61.59      0.00
    6    0    0     23.31      0.00
    7    0    0    -12.13      0.00
    8    0    0    -31.73      0.00
    9    0    0     29.76      0.00
   10    0    0      8.93      0.00
   11    0    0     20.15      0.00
   12    0    0     -0.15      0.00
   13    0    0    -14.28      0.00
   14    0    0     19.10      0.00
   16    0    0      2.29      0.00
   17    0    0      5.34      0.00
   18    0    0     -4.71      0.00
   19    0    0      0.65      0.00
   20    0    0      2.65      0.00
   21    0    0     -5.00      0.00
   23    0    0     -1.76      0.00
   24    0    0     -3.90      0.00
   25    0    0      1.50      0.00
   26    0    0      2.30      0.00
   27    0    0     -0.91      0.00
   28    0    0      1.70      0.00
   29    0    0      0.91      0.00
   30    0    0      1.58      0.00
   31    0    0      0.32      0.00
   32    0    0     -1.76      0.00
  -32    1    0      1.29      0.00
  -31    1    0     -1.21      0.00
  -30    1    0     -0.05      0.00
  -29    1    0      0.37      0.00
  -28    1    0      3.73      0.00
  -27    1    0     -0.77      0.00
  -26    1    0     -0.24      0.00
  -25    1    0     -2.01      0.00
  -24    1    0     -1.79      0.00
  -23    1    0     -2.37      0.00
  -22    1    0      3.46      0.00
  -21    1    0     -4.61      0.00
  -20    1    0      1.03      0.00
  -19    1    0      1.78      0.00
  -18    1    0     -2.92      0.00
  -17    1    0     -1.63      0.00
  -16    1    0      6.41      0.00
  -15    1    0     -5.88      0.00
  -14    1    0     11.11      0.00
  -13    1    0      4.52      0.00
  -12    1    0      8.10      0.00
  -11    1    0     -1.78      0.00
  -10    1    0    -10.26      0.00
   -9    1    0     -4.52      0.00
   -8    1    0     13.38      0.00
   -7    1    0    -34.76      0.00
   -6    1    0    -36.18      0.00
   -5    1    0    190.29      0.00
   -4    1    0   -171.91      0.00
   -3    1    0    208.59      0.00
   -2    1    0    755.66      0.00
   -1    1    0   -740.56      0.00
    1    1    0   -230.96      0.00
    2    1    0    262.64      0.00
    3    1    0      1.09      0.00
    4    1    0    148.62      0.00
    5    1    0   -100.44      0.00
    6    1    0    -32.79      0.00
    7    1    0     29.78      0.00
    8    1    0    -28.54      0.00
    9    1    0     17.80      0.00
   10    1    0    -43.20      0.00
   11    1    0     17.61      0.00
   12    1    0      9.94      0.00
   13    1    0     -7.23      0.00
   14    1    0     22.59      0.00
   15    1    0     -1.77      0.00
   16    1    0     -2.40      0.00
   17    1    0     -0.26      0.00
   18    1    0     -2.23      0.00
   19    1    0     -1.40      0.00
   20    1    0      3.95      0.00
   21    1    0      0.24      0.00
   22    1    0     -1.33      0.00
   23    1    0      3.73      0.00
   24    1    0     -3.63      0.00
   25    1    0     -3.82      0.00
   26    1    0      1.58      0.00
   27    1    0      1.02      0.00
   28    1    0      2.21      0.00
   29    1    0     -0.82      0.00
   30    1    0     -2.24      0.00
   31    1    0     -0.24      0.00
   32    1    0     -1.38      0.00
  -32    2    0      0.05      0.00
  -31    2    0      1.06      0.00
  -30    2    0      1.49      0.00
  -29    2    0     -0.14      0.00
  -28    2    0      1.19      0.00
  -27    2    0     -2.57      0.00
  -26    2    0      1.38      0.00
  -25    2    0     -1.79      0.00
  -24    2    0     -0.13      0.00
  -23    2    0     -3.74      0.00
  -22    2    0      2.30      0.00
  -21    2    0     -3.88      0.00
  -20    2    0      1.02      0.00
  -19    2    0     -5.22      0.00
  -18    2    0      0.44      0.00
  -17    2    0     -1.67      0.00
  -16    2    0      4.38      0.00
  -15    2    0      4.10      0.00
  -14    2    0      2.24      0.00
  -13    2    0      0.61      0.00
  -12    2    0     -2.30      0.00
  -11    2    0      6.01      0.00
  -10    2    0     29.58      0.00
   -9    2    0     -7.04      0.00
   -8    2    0     17.18      0.00
   -7    2    0     52.81      0.00
   -6    2    0   -157.11      0.00
   -5    2    0    257.42      0.00
   -4    2    0   -106.26      0.00
   -3    2    0   -139.10      0.00
   -2    2    0    343.79      0.00
   -1    2    0     20.87      0.00
    0    2    0    513.43      0.00
    1    2    0     27.47      0.00
    2    2    0    193.61      0.00
    3    2    0   -225.50      0.00
    4    2    0     76.66      0.00
    5    2    0    -69.36      0.00
    6    2    0    -11.92      0.00
    7    2    0    -18.81      0.00
    8    2    0    -37.55      0.00
   10    2    0    -18.13      0.00
   11    2    0     33.19      0.00
   12    2    0      1.63      0.00
   13    2    0      4.51      0.00
   14    2    0      6.13      0.00
   15    2    0     -3.03      0.00
   16    2    0      4.76      0.00
   17    2    0     -2.27      0.00
   18    2    0      3.72      0.00
   19    2    0     -2.54      0.00
   20    2    0     -0.51      0.00
   21    2    0      3.98      0.00
   22    2    0     -9.16      0.00
   23    2    0     -0.44      0.00
   24    2    0      2.32      0.00
   25    2    0      0.06      0.00
   26    2    0      0.37      0.00
   27    2    0     -0.95      0.00
   28    2    0      0.50      0.00
   29    2    0     -0.01      0.00
   30    2    0      0.47      0.00
   31    2    0     -0.69      0.00
   32    2    0     -0.41      0.00
  -32    3    0     -0.47      0.00
  -31    3    0      0.88      0.00
  -30    3    0      0.20      0.00
  -29    3    0      1.90      0.00
  -28    3    0      2.18      0.00
  -27    3    0     -2.32      0.00
  -26    3    0     -1.94      0.00
  -25    3    0     -3.98      0.00
  -24    3    0     -1.56      0.00
  -23    3    0     -3.49      0.00
  -22    3    0      3.80      0.00
  -21    3    0     -6.46      0.00
  -20    3    0      5.79      0.00
  -19    3    0     -0.36      0.00
  -18    3    0     -0.42      0.00
  -16    3    0      4.25      0.00
  -15    3    0     -1.17      0.00
  -14    3    0     -3.95      0.00
  -13    3    0     20.20      0.00
  -12    3    0     11.39      0.00
  -11    3    0     -8.59      0.00
  -10    3    0     20.02      0.00
   -9    3    0      2.51      0.00
   -8    3    0    -39.54      0.00
   -7    3    0     76.96      0.00
   -6    3    0   -113.85      0.00
   -5    3    0    112.21      0.00
   -4    3    0     20.34      0.00
   -3    3    0    306.37      0.00
   -2    3    0    166.49      0.00
   -1    3    0     81.43      0.00
    0    3    0     35.40      0.00
    1    3    0    -44.00      0.00
    2    3    0    154.72      0.00
    3    3    0   -108.82      0.00
    4    3    0     78.27      0.00
    5    3    0   -147.17      0.00
    6    3    0     29.07      0.00
    7    3    0      6.09      0.00
    8    3    0      2.00      0.00
    9    3    0     26.86      0.00
   10    3    0    -29.72      0.00
   11    3    0     27.13      0.00
   12    3    0    -16.79      0.00
   13    3    0     18.49      0.00
   14    3    0      7.55      0.00
   15    3    0     -3.92      0.00
   16    3    0      5.87      0.00
   17    3    0     -8.77      0.00
   18    3    0      3.59      0.00
   19    3    0     -0.48      0.00
   20    3    0     -8.47      0.00
   21    3    0      7.91      0.00
   22    3    0     -1.53      0.00
   23    3    0     -1.47      0.00
   24    3    0     -2.81      0.00
   25    3    0      1.68      0.00
   26    3    0      0.15      0.00
   27    3    0      1.61      0.00
   28    3    0      0.92      0.00
   29    3    0     -3.24      0.00
   30    3    0     -0.23      0.00
   31    3    0     -1.96      0.00
   32    3    0     -0.81      0.00
  -32    4    0     -1.02      0.00
  -31    4    0      1.64      0.00
  -30    4    0     -0.87      0.00
  -29    4    0     -0.49      0.00
  -28    4    0     -1.93      0.00
  -27    4    0     -0.32      0.00
  -26    4    0     -1.70      0.00
  -25    4    0     -1.61      0.00
  -24    4    0      1.51      0.00
  -23    4    0     -7.61      0.00
  -22    4    0      5.58      0.00
  -21    4    0     -4.36      0.00
  -20    4    0     -2.99      0.00
  -19    4    0     -0.84      0.00
  -18    4    0      8.00      0.00
  -17    4    0     -8.51      0.00
  -16    4    0      8.08      0.00
  -15    4    0     12.71      0.00
  -14    4    0    -10.72      0.00
  -13    4    0      5.45      0.00
  -12    4    0     16.36      0.00
  -11    4    0      0.51      0.00
  -10    4    0     19.63      0.00
   -9    4    0     35.22      0.00
   -8    4    0    -10.24      0.00
   -7    4    0     15.91      0.00
   -6    4    0     -7.56      0.00
   -5    4    0    138.90      0.00
   -4    4    0    -98.74      0.00
   -3    4    0     70.47      0.00
   -2    4    0     -0.14      0.00
   -1    4    0    217.75      0.00
    0    4    0     59.92      0.00
    1    4    0    135.06      0.00
    2    4    0     -4.73      0.00
    3    4    0   -175.60      0.00
    4    4    0    122.40      0.00
    5    4    0    -85.60      0.00
    6    4    0     22.44      0.00
    7    4    0    -26.27      0.00
    8    4    0      2.27      0.00
    9    4    0      6.06      0.00
   10    4    0      2.60      0.00
   11    4    0     44.72      0.00
   12    4    0    -10.41      0.00
   13    4    0     14.89      0.00
   14    4    0     -1.40      0.00
   15    4    0     -6.51      0.00
   16    4    0      6.38      0.00
   17    4    0     -5.87      0.00
   18    4    0      4.65      0.00
   19    4    0      8.52      0.00
   20    4    0     -2.35      0.00
   21    4    0     -0.92      0.00
   22    4    0     -5.24      0.00
   23    4    0      1.89      0.00
   24    4    0     -2.71      0.00
   25    4    0      3.33      0.00
   26    4    0     -1.43      0.00
   27    4    0     -0.61      0.00
   28    4    0      0.42      0.00
   29    4    0     -2.07      0.00
   30    4    0      0.52      0.00
   31    4    0     -0.97      0.00
  -32    5    0     -0.74      0.00
  -31    5    0      0.35      0.00
  -30    5    0     -0.55      0.00
  -29    5    0      1.97      0.00
  -28    5    0     -3.73      0.00
  -27    5    0     -0.24      0.00
  -26    5    0     -1.56      0.00
  -25    5    0     -5.46      0.00
  -24    5    0      4.43      0.00
  -23    5    0     -4.64      0.00
  -22    5    0      0.90      0.00
  -21    5    0      2.15      0.00
  -20    5    0      2.92      0.00
  -19    5    0     -6.01      0.00
  -18    5    0     11.19      0.00
  -17    5    0     -0.59      0.00
  -16    5    0     -2.81      0.00
  -15    5    0     10.99      0.00
  -14    5    0     -0.43      0.00
  -13    5    0      4.32      0.00
  -12    5    0     19.15      0.00
  -11    5    0      5.20      0.00
  -10    5    0     -4.77      0.00
   -9    5    0      5.77      0.00
   -8    5    0     27.75      0.00
   -7    5    0     -7.92      0.00
   -6    5    0    -51.15      0.00
   -5    5    0     34.16      0.00
   -4    5    0     54.83      0.00
   -3    5    0    113.96      0.00
   -2    5    0     77.03      0.00
   -1    5    0    215.90      0.00
    0    5    0   -187.85      0.00
    1    5    0    116.36      0.00
    2    5    0     68.24      0.00
    3    5    0   -114.47      0.00
    4    5    0     19.80      0.00
    5    5    0    -37.71      0.00
    6    5    0     -3.91      0.00
    7    5    0    -14.40      0.00
    8    5    0     68.87      0.00
    9    5    0     -5.21      0.00
   10    5    0     -1.81      0.00
   11    5    0     21.96      0.00
   12    5    0     -1.35      0.00
   13    5    0     17.19      0.00
   14    5    0     -1.21      0.00
   15    5    0     -2.35      0.00
   16    5    0      3.44      0.00
   17    5    0     -6.85      0.00
   18    5    0     -1.17      0.00
   19    5    0     -5.09      0.00
   20    5    0     -0.37      0.00
   21    5    0      3.30      0.00
   22    5    0     -0.68      0.00
   23    5    0     -0.08      0.00
   24    5    0     -2.59      0.00
   25    5    0      1.87      0.00
   26    5    0     -1.30      0.00
   27    5    0      1.57      0.00
   28    5    0     -0.32      0.00
   29    5    0     -2.66      0.00
   30    5    0      0.98      0.00
   31    5    0     -0.37      0.00
  -32    6    0      0.13      0.00
  -31    6    0      0.91      0.00
  -30    6    0     -2.98      0.00
  -29    6    0      1.56      0.00
  -28    6    0     -2.99      0.00
  -27    6    0     -2.21      0.00
  -26    6    0      0.93      0.00
  -25    6    0     -2.13      0.00
  -24    6    0      2.03      0.00
  -23    6    0     -0.42      0.00
  -22    6    0      0.58      0.00
  -21    6    0     -0.38      0.00
  -20    6    0      2.65      0.00
  -19    6    0     -3.57      0.00
  -18    6    0      3.00      0.00
  -17    6    0      4.36      0.00
  -16    6    0     -2.65      0.00
  -15    6    0      9.04      0.00
  -14    6    0      8.46      0.00
  -13    6    0     -2.21      0.00
  -12    6    0      9.02      0.00
  -11    6    0     28.97      0.00
  -10    6    0     10.36      0.00
   -9    6    0    -19.98      0.00
   -8    6    0     12.62      0.00
   -7    6    0    -22.01      0.00
   -6    6    0     27.33      0.00
   -5    6    0      7.11      0.00
   -4    6    0     91.34      0.00
   -3    6    0      6.51      0.00
   -2    6    0    -66.59      0.00
   -1    6    0    211.67      0.00
    0    6    0    -77.08      0.00
    1    6    0     13.65      0.00
    2    6    0     -5.68      0.00
    3    6    0    -12.29      0.00
    4    6    0    -44.24      0.00
    6    6    0     51.50      0.00
    7    6    0    -58.80      0.00
    8    6    0     35.81      0.00
    9    6    0     -2.00      0.00
   10    6    0     13.51      0.00
   11    6    0      7.01      0.00
   12    6    0      0.71      0.00
   13    6    0      7.72      0.00
   14    6    0     -7.56      0.00
   15    6    0     -4.10      0.00
   16    6    0      2.54      0.00
   17    6    0     -3.73      0.00
   18    6    0      6.50      0.00
   19    6    0      3.56      0.00
   20    6    0      1.44      0.00
   21    6    0     -5.96      0.00
   22    6    0      1.68      0.00
   23    6    0      0.26      0.00
   24    6    0     -0.35      0.00
   25    6    0      3.66      0.00
   26    6    0     -3.28      0.00
   27    6    0     -0.19      0.00
   28    6    0     -0.34      0.00
   29    6    0     -2.15      0.00
   30    6    0     -0.06      0.00
   31    6    0     -1.69      0.00
  -32    7    0     -1.23      0.00
  -31    7    0      1.54      0.00
  -30    7    0     -1.79      0.00
  -29    7    0      0.06      0.00
  -28    7    0     -0.73      0.00
  -27    7    0      0.18      0.00
  -26    7    0     -1.77      0.00
  -25    7    0     -1.03      0.00
  -24    7    0      0.15      0.00
  -23    7    0      0.95      0.00
  -22    7    0     -0.18      0.00
  -21    7    0      2.81      0.00
  -20    7    0      5.09      0.00
  -19    7    0      1.10      0.00
  -18    7    0     -0.14      0.00
  -17    7    0      8.77      0.00
  -16    7    0     -1.76      0.00
  -15    7    0     -4.24      0.00
  -14    7    0     17.61      0.00
  -13    7    0     12.70      0.00
  -12    7    0     -8.10      0.00
  -11    7    0     12.23      0.00
  -10    7    0     14.42      0.00
   -9    7    0    -31.17      0.00
   -8    7    0     40.40      0.00
   -7    7    0    -39.52      0.00
   -5    7    0    -58.65      0.00
   -4    7    0     14.96      0.00
   -3    7    0     58.42      0.00
   -2    7    0     26.15      0.00
   -1    7    0     78.94      0.00
    0    7    0     35.22      0.00
    1    7    0     33.23      0.00
    2    7    0    -41.11      0.00
    3    7    0     89.27      0.00
    4    7    0    -65.47      0.00
    5    7    0    -32.82      0.00
    6    7    0     42.66      0.00
    7    7    0     -3.77      0.00
    8    7    0     25.90      0.00
    9    7    0      8.38      0.00
   10    7    0     17.87      0.00
   11    7    0     -2.48      0.00
   12    7    0      9.40      0.00
   13    7    0      4.56      0.00
   14    7    0     -1.20      0.00
   15    7    0     -0.99      0.00
   16    7    0      3.04      0.00
   17    7    0      3.80      0.00
   18    7    0     -2.74      0.00
   19    7    0     -5.80      0.00
   20    7    0      4.44      0.00
   22    7    0      1.08      0.00
   23    7    0     -0.30      0.00
   24    7    0     -2.34      0.00
   25    7    0      2.62      0.00
   26    7    0     -0.61      0.00
   27    7    0      1.59      0.00
   28    7    0     -2.25      0.00
   29    7    0     -0.86      0.00
   30    7    0      1.54      0.00
   31    7    0     -2.86      0.00
  -32    8    0     -0.74      0.00
  -31    8    0     -0.05      0.00
  -30    8    0     -1.28      0.00
  -29    8    0      0.32      0.00
  -28    8    0     -2.23      0.00
  -27    8    0      1.92      0.00
  -26    8    0     -0.60      0.00
  -25    8    0      3.00      0.00
  -24    8    0     -0.81      0.00
  -23    8    0      3.04      0.00
  -22    8    0      1.12      0.00
  -21    8    0     -1.51      0.00
  -20    8    0      2.15      0.00
  -19    8    0      4.98      0.00
  -18    8    0     -3.87      0.00
  -17    8    0      3.75      0.00
  -16    8    0      8.53      0.00
  -15    8    0     -9.11      0.00
  -14    8    0      1.92      0.00
  -13    8    0     12.42      0.00
  -12    8    0      0.45      0.00
  -11    8    0     12.73      0.00
  -10    8    0     27.35      0.00
   -9    8    0    -53.84      0.00
   -7    8    0    -53.65      0.00
   -6    8    0    -17.31      0.00
   -5    8    0     36.67      0.00
   -4    8    0     47.32      0.00
   -3    8    0     12.84      0.00
   -2    8    0     70.22      0.00
   -1    8    0    -27.44      0.00
    0    8    0     28.15      0.00
    1    8    0     53.74      0.00
    2    8    0    -83.68      0.00
    3    8    0     47.06      0.00
    4    8    0      4.03      0.00
    5    8    0     10.81      0.00
    6    8    0     23.73      0.00
    7    8    0     11.87      0.00
    8    8    0     -4.17      0.00
    9    8    0     10.50      0.00
   10    8    0     22.36      0.00
   11    8    0    -15.64      0.00
   12    8    0      8.07      0.00
   13    8    0     -8.58      0.00
   14    8    0     -5.17      0.00
   15    8    0     -1.76      0.00
   16    8    0     -7.25      0.00
   17    8    0      2.38      0.00
   18    8    0      5.37      0.00
   19    8    0      2.88      0.00
   20    8    0      2.41      0.00
   21    8    0     -3.91      0.00
   22    8    0      0.81      0.00
   23    8    0      0.30      0.00
   24    8    0     -0.05      0.00
   25    8    0     -0.05      0.00
   26    8    0     -3.79      0.00
   27    8    0      1.24      0.00
   28    8    0     -0.95      0.00
   29    8    0     -2.58      0.00
   30    8    0     -0.05      0.00
  -32    9    0     -0.33      0.00
  -31    9    0      0.86      0.00
  -30    9    0     -1.45      0.00
  -29    9    0      1.22      0.00
  -28    9    0     -1.78      0.00
  -27    9    0      2.55      0.00
  -26    9    0     -2.95      0.00
  -25    9    0      3.10      0.00
  -24    9    0     -1.46      0.00
  -23    9    0      0.26      0.00
  -22    9    0      2.33      0.00
  -21    9    0      1.24      0.00
  -20    9    0     -0.33      0.00
  -19    9    0      4.34      0.00
  -18    9    0     -1.68      0.00
  -17    9    0     -0.84      0.00
  -16    9    0      7.38      0.00
  -15    9    0     -0.52      0.00
  -14    9    0     10.12      0.00
  -13    9    0     13.80      0.00
  -12    9    0    -14.22      0.00
  -11    9    0     -8.92      0.00
  -10    9    0     15.03      0.00
   -9    9    0    -51.87      0.00
   -8    9    0     17.50      0.00
   -7    9    0     14.92      0.00
   -6    9    0    -30.12      0.00
   -5    9    0    -15.81      0.00
   -4    9    0     -1.46      0.00
   -3    9    0    -27.84      0.00
   -2    9    0     87.12      0.00
   -1    9    0     18.49      0.00
    0    9    0     30.03      0.00
    1    9    0     49.62      0.00
    2    9    0    -29.44      0.00
    3    9    0     46.09      0.00
    4    9    0     -0.18      0.00
    5    9    0    -16.11      0.00
    6    9    0      1.14      0.00
    7    9    0     28.50      0.00
    8    9    0    -15.93      0.00
    9    9    0    -12.09      0.00
   10    9    0     22.72      0.00
   11    9    0    -15.61      0.00
   12    9    0     10.97      0.00
   13    9    0      1.31      0.00
   14    9    0      1.12      0.00
   15    9    0      2.24      0.00
   16    9    0      4.22      0.00
   17    9    0      6.03      0.00
   18    9    0     -5.89      0.00
   19    9    0     -1.86      0.00
   20    9    0      2.48      0.00
   21    9    0     -2.66      0.00
   22    9    0      1.94      0.00
   23    9    0     -1.57      0.00
   24    9    0     -0.42      0.00
   25    9    0      1.19      0.00
   26    9    0      0.31      0.00
   27    9    0     -1.84      0.00
   28    9    0      0.59      0.00
   29    9    0     -0.02      0.00
   30    9    0     -0.43      0.00
  -32   10    0     -0.77      0.00
  -31   10    0      1.11      0.00
  -30   10    0     -1.60      0.00
  -29   10    0      1.27      0.00
  -28   10    0     -0.91      0.00
  -27   10    0      2.31      0.00
  -26   10    0     -3.45      0.00
  -25   10    0      2.64      0.00
  -24   10    0      0.18      0.00
  -23   10    0      1.49      0.00
  -22   10    0      0.54      0.00
  -21   10    0      2.06      0.00
  -20   10    0     -1.25      0.00
  -19   10    0      5.07      0.00
  -18   10    0     -2.97      0.00
  -17   10    0     -1.54      0.00
  -16   10    0      6.93      0.00
  -15   10    0     -6.36      0.00
  -14   10    0     -8.20      0.00
  -13   10    0     20.17      0.00
  -12   10    0     -4.54      0.00
  -11   10    0     -4.96      0.00
  -10   10    0     23.04      0.00
   -9   10    0    -35.68      0.00
   -8   10    0    -37.15      0.00
   -7   10    0    -34.09      0.00
   -6   10    0    -18.85      0.00
   -5   10    0     12.72      0.00
   -4   10    0     62.11      0.00
   -3   10    0     39.09      0.00
   -2   10    0     43.53      0.00
    0   10    0     30.95      0.00
    2   10    0    -32.57      0.00
    3   10    0     -4.10      0.00
    4   10    0     20.70      0.00
    5   10    0     -1.88      0.00
    6   10    0    -11.70      0.00
    7   10    0     23.72      0.00
    8   10    0     16.84      0.00
    9   10    0     -9.69      0.00
   10   10    0     16.03      0.00
   11   10    0     -3.84      0.00
   12   10    0     -5.21      0.00
   13   10    0     -6.44      0.00
   14   10    0      7.86      0.00
   15   10    0     -0.71      0.00
   16   10    0     -7.22      0.00
   17   10    0      6.63      0.00
   18   10    0      1.75      0.00
   19   10    0     -0.87      0.00
   20   10    0      2.38      0.00
   21   10    0     -4.63      0.00
   22   10    0      1.12      0.00
   23   10    0      1.11      0.00
   24   10    0      0.16      0.00
   25   10    0     -3.23      0.00
   26   10    0      1.45      0.00
   27   10    0     -2.87      0.00
   28   10    0     -0.60      0.00
   29   10    0     -2.30      0.00
   30   10    0      1.27      0.00
  -32   11    0     -1.67      0.00
  -31   11    0      1.56      0.00
  -30   11    0     -0.29      0.00
  -29   11    0     -1.13      0.00
  -28   11    0     -0.31      0.00
  -27   11    0      3.12      0.00
  -26   11    0     -2.41      0.00
  -25   11    0      0.94      0.00
  -24   11    0     -2.30      0.00
  -23   11    0      1.74      0.00
  -22   11    0     -2.44      0.00
  -21   11    0      3.58      0.00
  -20   11    0     -3.89      0.00
  -19   11    0      4.02      0.00
  -18   11    0     -0.57      0.00
  -17   11    0     -8.05      0.00
  -16   11    0      2.55      0.00
  -15   11    0     10.30      0.00
  -14   11    0     -8.23      0.00
  -13   11    0     15.20      0.00
  -12   11    0     -3.71      0.00
  -11   11    0    -21.04      0.00
  -10   11    0     -9.43      0.00
   -9   11    0    -21.45      0.00
   -8   11    0      1.69      0.00
   -7   11    0     -9.75      0.00
   -6   11    0     24.77      0.00
   -5   11    0    -11.02      0.00
   -4   11    0    -15.64      0.00
   -3   11    0     23.95      0.00
   -2   11    0     60.85      0.00
   -1   11    0     26.50      0.00
    0   11    0     14.29      0.00
    1   11    0      7.19      0.00
    2   11    0      6.08      0.00
    3   11    0     -3.32      0.00
    4   11    0      8.03      0.00
    5   11    0     10.43      0.00
    6   11    0      4.28      0.00
    7   11    0     -9.41      0.00
    8   11    0      1.42      0.00
    9   11    0    -14.53      0.00
   10   11    0     -9.67      0.00
   11   11    0      4.74      0.00
   12   11    0      3.65      0.00
   13   11    0     -6.79      0.00
   14   11    0      2.92      0.00
   15   11    0      7.41      0.00
   16   11    0      3.50      0.00
   17   11    0      2.08      0.00
   18   11    0      1.13      0.00
   19   11    0     -5.07      0.00
   20   11    0      2.05      0.00
   21   11    0     -2.71      0.00
   22   11    0     -2.42      0.00
   23   11    0     -1.20      0.00
   24   11    0      0.81      0.00
   25   11    0     -2.70      0.00
   26   11    0      2.49      0.00
   27   11    0     -1.87      0.00
   28   11    0      1.53      0.00
   29   11    0     -0.92      0.00
   30   11    0     -0.72      0.00
  -32   12    0     -1.29      0.00
  -31   12    0     -0.42      0.00
  -30   12    0      1.53      0.00
  -29   12    0     -1.25      0.00
  -28   12    0     -1.61      0.00
  -27   12    0      1.32      0.00
  -26   12    0     -2.49      0.00
  -25   12    0      2.03      0.00
  -24   12    0     -3.19      0.00
  -23   12    0      4.20      0.00
  -22   12    0     -3.20      0.00
  -21   12    0      2.82      0.00
  -20   12    0     -2.36      0.00
  -19   12    0     -1.52      0.00
  -18   12    0      4.86      0.00
  -17   12    0     -0.83      0.00
  -16   12    0     -5.02      0.00
  -15   12    0      7.07      0.00
  -14   12    0    -14.57      0.00
  -13   12    0      3.72      0.00
  -12   12    0     -0.85      0.00
  -11   12    0     -1.83      0.00
  -10   12    0      0.98      0.00
   -9   12    0    -12.76      0.00
   -8   12    0     -6.00      0.00
   -7   12    0    -38.39      0.00
   -6   12    0      3.56      0.00
   -5   12    0     28.05      0.00
   -4   12    0     35.49      0.00
   -3   12    0     38.55      0.00
   -2   12    0     12.45      0.00
   -1   12    0     10.71      0.00
    0   12    0     38.85      0.00
    2   12    0     -0.67      0.00
    3   12    0     -2.87      0.00
    4   12    0    -13.22      0.00
    5   12    0    -19.83      0.00
    6   12    0     -2.33      0.00
    7   12    0     -4.39      0.00
    8   12    0     17.05      0.00
    9   12    0      6.34      0.00
   10   12    0      0.69      0.00
   11   12    0      6.77      0.00
   12   12    0      2.27      0.00
   13   12    0      0.26      0.00
   14   12    0      7.15      0.00
   15   12    0     -4.84      0.00
   16   12    0      0.53      0.00
   17   12    0     -3.30      0.00
   18   12    0      4.82      0.00
   19   12    0     -2.65      0.00
   20   12    0      1.05      0.00
   21   12    0     -0.63      0.00
   22   12    0     -1.23      0.00
   23   12    0     -0.84      0.00
   24   12    0      2.15      0.00
   25   12    0     -2.14      0.00
   26   12    0      1.22      0.00
   27   12    0     -0.84      0.00
   28   12    0     -0.75      0.00
   29   12    0      0.97      0.00
  -31   13    0     -1.25      0.00
  -30   13    0      1.36      0.00
  -29   13    0      0.02      0.00
  -28   13    0     -2.55      0.00
  -27   13    0      0.71      0.00
  -26   13    0     -1.88      0.00
  -25   13    0      1.76      0.00
  -24   13    0     -4.83      0.00
  -23   13    0      1.32      0.00
  -22   13    0     -1.81      0.00
  -21   13    0      0.69      0.00
  -20   13    0      1.31      0.00
  -19   13    0     -4.75      0.00
  -18   13    0     -0.97      0.00
  -17   13    0     -1.17      0.00
  -16   13    0     -8.21      0.00
  -15   13    0     12.93      0.00
  -14   13    0     -3.72      0.00
  -13   13    0      5.95      0.00
  -12   13    0      0.53      0.00
  -11   13    0    -11.10      0.00
  -10   13    0    -19.31      0.00
   -9   13    0     -6.15      0.00
   -8   13    0     -1.08      0.00
   -7   13    0      5.56      0.00
   -6   13    0     28.36      0.00
   -5   13    0      9.07      0.00
   -4   13    0      3.22      0.00
   -3   13    0     41.11      0.00
   -2   13    0     42.25      0.00
   -1   13    0      7.00      0.00
    0   13    0     -1.10      0.00
    1   13    0    -11.04      0.00
    2   13    0     -9.26      0.00
    3   13    0     -3.77      0.00
    4   13    0      9.86      0.00
    5   13    0     17.02      0.00
    6   13    0     13.71      0.00
    8   13    0      8.44      0.00
    9   13    0    -11.01      0.00
   11   13    0      7.07      0.00
   12   13    0      5.76      0.00
   13   13    0     -6.84      0.00
   14   13    0      7.62      0.00
   15   13    0      0.35      0.00
   16   13    0      4.24      0.00
   17   13    0     -3.98      0.00
   18   13    0      0.70      0.00
   19   13    0     -4.96      0.00
   20   13    0     -2.71      0.00
   21   13    0     -1.20      0.00
   22   13    0      0.36      0.00
   23   13    0     -2.86      0.00
   24   13    0     -0.01      0.00
   25   13    0     -0.48      0.00
   26   13    0      0.26      0.00
   27   13    0      0.90      0.00
   28   13    0     -1.20      0.00
   29   13    0      1.84      0.00
  -31   14    0     -1.46      0.00
  -30   14    0     -1.18      0.00
  -29   14    0      0.31      0.00
  -28   14    0      0.23      0.00
  -27   14    0     -1.11      0.00
  -26   14    0     -1.56      0.00
  -25   14    0      1.88      0.00
  -24   14    0     -0.75      0.00
  -23   14    0      0.49      0.00
  -22   14    0     -1.80      0.00
  -21   14    0     -1.40      0.00
  -20   14    0      0.81      0.00
  -19   14    0     -4.15      0.00
  -18   14    0     -0.69      0.00
  -17   14    0      6.07      0.00
  -16   14    0     -9.69      0.00
  -15   14    0      6.97      0.00
  -14   14    0     -2.44      0.00
  -13   14    0     -5.23      0.00
  -12   14    0     -0.49      0.00
  -11   14    0      9.48      0.00
  -10   14    0    -12.63      0.00
   -9   14    0      9.80      0.00
   -8   14    0      1.85      0.00
   -7   14    0    -16.39      0.00
   -6   14    0     17.11      0.00
   -5   14    0     28.43      0.00
   -4   14    0     27.10      0.00
   -3   14    0      3.99      0.00
   -2   14    0     17.60      0.00
   -1   14    0     10.25      0.00
    0   14    0     18.97      0.00
    1   14    0      1.86      0.00
    2   14    0     14.76      0.00
    3   14    0     -8.72      0.00
    4   14    0    -26.63      0.00
    5   14    0    -15.56      0.00
    6   14    0     10.28      0.00
    7   14    0    -21.75      0.00
    8   14    0     19.60      0.00
    9   14    0      6.23      0.00
   10   14    0     -0.76      0.00
   11   14    0      1.36      0.00
   12   14    0      7.59      0.00
   13   14    0      3.05      0.00
   14   14    0     -2.61      0.00
   15   14    0      0.33      0.00
   16   14    0     -2.24      0.00
   17   14    0     -4.84      0.00
   18   14    0      0.58      0.00
   19   14    0     -0.93      0.00
   20   14    0     -1.98      0.00
   21   14    0     -3.83      0.00
   22   14    0      0.23      0.00
   23   14    0      0.40      0.00
   24   14    0      2.10      0.00
   25   14    0      0.18      0.00
   26   14    0     -0.06      0.00
   27   14    0      2.55      0.00
   28   14    0     -0.66      0.00
  -31   15    0     -0.41      0.00
  -30   15    0      1.42      0.00
  -29   15    0     -2.90      0.00
  -28   15    0      0.21      0.00
  -27   15    0      0.04      0.00
  -26   15    0      0.03      0.00
  -25   15    0     -1.85      0.00
  -24   15    0     -2.86      0.00
  -23   15    0      0.70      0.00
  -22   15    0     -2.07      0.00
  -21   15    0     -1.29      0.00
  -20   15    0      2.89      0.00
  -19   15    0     -0.71      0.00
  -18   15    0     -7.63      0.00
  -17   15    0      4.18      0.00
  -16   15    0     -6.31      0.00
  -15   15    0     -0.27      0.00
  -14   15    0      1.55      0.00
  -13   15    0      8.94      0.00
  -11   15    0      7.62      0.00
  -10   15    0     -9.82      0.00
   -9   15    0     -1.62      0.00
   -8   15    0     12.59      0.00
   -7   15    0      6.64      0.00
   -6   15    0     11.46      0.00
   -5   15    0      9.31      0.00
   -4   15    0     30.48      0.00
   -3   15    0     11.37      0.00
   -2   15    0     26.62      0.00
   -1   15    0      1.96      0.00
    0   15    0     -5.10      0.00
    1   15    0    -29.88      0.00
    2   15    0     -8.71      0.00
    3   15    0      2.56      0.00
    4   15    0     -2.10      0.00
    5   15    0     11.11      0.00
    6   15    0     21.42      0.00
    7   15    0    -12.21      0.00
    8   15    0      6.26      0.00
    9   15    0      2.07      0.00
   10   15    0      3.38      0.00
   11   15    0      0.19      0.00
   12   15    0     -7.54      0.00
   13   15    0      7.71      0.00
   14   15    0    -10.35      0.00
   15   15    0      2.63      0.00
   16   15    0      1.74      0.00
   17   15    0     -1.00      0.00
   18   15    0     -2.59      0.00
   19   15    0     -3.11      0.00
   20   15    0     -0.67      0.00
   21   15    0     -1.51      0.00
   22   15    0      1.71      0.00
   23   15    0     -2.70      0.00
   24   15    0      2.51      0.00
   25   15    0      2.67      0.00
   26   15    0     -2.08      0.00
   27   15    0      0.97      0.00
   28   15    0      0.37      0.00
  -31   16    0     -3.90      0.00
  -30   16    0      0.98      0.00
  -29   16    0     -0.63      0.00
  -28   16    0     -0.38      0.00
  -27   16    0     -1.93      0.00
  -26   16    0      0.99      0.00
  -25   16    0      2.22      0.00
  -24   16    0     -2.12      0.00
  -23   16    0      0.83      0.00
  -22   16    0     -0.21      0.00
  -21   16    0     -2.40      0.00
  -20   16    0     -4.15      0.00
  -19   16    0      2.67      0.00
  -18   16    0     -3.11      0.00
  -17   16    0     -0.57      0.00
  -16   16    0      0.78      0.00
  -14   16    0     -8.31      0.00
  -13   16    0      5.31      0.00
  -12   16    0     -4.02      0.00
  -11   16    0      6.71      0.00
  -10   16    0      0.75      0.00
   -9   16    0      0.12      0.00
   -8   16    0      7.40      0.00
   -7   16    0     14.59      0.00
   -6   16    0      4.82      0.00
   -5   16    0     11.59      0.00
   -4   16    0     17.66      0.00
   -2   16    0     -0.44      0.00
    0   16    0      7.66      0.00
    1   16    0      3.14      0.00
    2   16    0      3.98      0.00
    3   16    0      5.93      0.00
    4   16    0    -21.11      0.00
    5   16    0     -6.30      0.00
    6   16    0      1.47      0.00
    7   16    0     -0.97      0.00
    8   16    0      4.45      0.00
    9   16    0     -2.14      0.00
   10   16    0      3.71      0.00
   11   16    0      5.20      0.00
   12   16    0     -8.00      0.00
   13   16    0      7.30      0.00
   14   16    0     -7.29      0.00
   15   16    0     -3.86      0.00
   16   16    0     -5.98      0.00
   17   16    0     -1.19      0.00
   18   16    0     -1.30      0.00
   19   16    0     -1.73      0.00
   20   16    0      0.24      0.00
   21   16    0     -5.17      0.00
   22   16    0      4.46      0.00
   23   16    0     -1.14      0.00
   24   16    0     -1.33      0.00
   25   16    0      3.05      0.00
   26   16    0     -0.73      0.00
   27   16    0      0.54      0.00
  -30   17    0      0.28      0.00
  -29   17    0      0.30      0.00
  -28   17    0      0.92      0.00
  -27   17    0      1.46      0.00
  -26   17    0     -1.80      0.00
  -25   17    0     -0.43      0.00
  -24   17    0     -1.00      0.00
  -23   17    0     -2.12      0.00
  -22   17    0     -2.48      0.00
  -21   17    0      3.59      0.00
  -20   17    0     -1.63      0.00
  -19   17    0     -2.06      0.00
  -18   17    0      1.05      0.00
  -17   17    0      0.46      0.00
  -16   17    0     -5.83      0.00
  -15   17    0      4.16      0.00
  -14   17    0      1.15      0.00
  -13   17    0      5.19      0.00
  -12   17    0     -5.23      0.00
  -11   17    0      0.61      0.00
  -10   17    0      5.55      0.00
   -9   17    0     -1.12      0.00
   -8   17    0     -2.34      0.00
   -6   17    0      0.20      0.00
   -5   17    0      8.64      0.00
   -4   17    0     19.07      0.00
   -3   17    0     13.06      0.00
   -2   17    0     -0.11      0.00
   -1   17    0      1.40      0.00
    0   17    0    -11.69      0.00
    1   17    0    -15.79      0.00
    2   17    0    -12.62      0.00
    3   17    0      3.57      0.00
    4   17    0     -0.29      0.00
    5   17    0     14.35      0.00
    6   17    0     -0.40      0.00
    7   17    0      3.65      0.00
    8   17    0      5.37      0.00
    9   17    0     -3.07      0.00
   10   17    0      1.32      0.00
   11   17    0     -4.98      0.00
   12   17    0     -5.25      0.00
   13   17    0     -2.06      0.00
   14   17    0     -3.48      0.00
   15   17    0      2.72      0.00
   16   17    0     -2.10      0.00
   17   17    0      1.13      0.00
   19   17    0     -3.19      0.00
   20   17    0      4.17      0.00
   21   17    0     -3.01      0.00
   22   17    0      3.34      0.00
   23   17    0      2.37      0.00
   24   17    0      0.02      0.00
   26   17    0     -1.65      0.00
  -30   18    0     -1.43      0.00
  -29   18    0      1.45      0.00
  -28   18    0     -1.67      0.00
  -27   18    0      0.96      0.00
  -26   18    0      1.49      0.00
  -25   18    0     -1.27      0.00
  -24   18    0      0.15      0.00
  -23   18    0      2.01      0.00
  -22   18    0     -2.06      0.00
  -21   18    0     -2.43      0.00
  -20   18    0      0.24      0.00
  -19   18    0     -0.50      0.00
  -18   18    0     -3.72      0.00
  -17   18    0     -1.62      0.00
  -16   18    0      5.01      0.00
  -15   18    0     -3.08      0.00
  -14   18    0      0.79      0.00
  -13   18    0      6.56      0.00
  -12   18    0      3.27      0.00
  -11   18    0      0.16      0.00
  -10   18    0      3.45      0.00
   -9   18    0     -0.10      0.00
   -8   18    0      3.59      0.00
   -7   18    0      8.44      0.00
   -6   18    0     -0.40      0.00
   -5   18    0      4.03      0.00
   -4   18    0     -3.88      0.00
   -3   18    0     -1.76      0.00
   -2   18    0     -4.78      0.00
   -1   18    0      2.82      0.00
    0   18    0      2.81      0.00
    1   18    0     -2.31      0.00
    2   18    0      7.02      0.00
    3   18    0     -1.02      0.00
    4   18    0     -7.79      0.00
    5   18    0      6.93      0.00
    6   18    0     -2.84      0.00
    7   18    0      4.68      0.00
    8   18    0     -2.19      0.00
    9   18    0     -8.36      0.00
   10   18    0      2.98      0.00
   11   18    0     -7.34      0.00
   12   18    0      0.57      0.00
   13   18    0     -2.86      0.00
   14   18    0     -3.26      0.00
   15   18    0     -0.10      0.00
   16   18    0     -5.13      0.00
   17   18    0      3.62      0.00
   18   18    0     -0.84      0.00
   19   18    0     -2.03      0.00
   20   18    0      1.78      0.00
   21   18    0     -1.26      0.00
   22   18    0      1.09      0.00
   23   18    0      0.38      0.00
   24   18    0     -2.02      0.00
   25   18    0      1.25      0.00
   26   18    0     -2.32      0.00
  -30   19    0     -1.07      0.00
  -29   19    0      1.33      0.00
  -28   19    0      1.01      0.00
  -27   19    0     -0.44      0.00
  -26   19    0      1.22      0.00
  -25   19    0      0.62      0.00
  -24   19    0     -0.95      0.00
  -23   19    0     -2.51      0.00
  -22   19    0      2.55      0.00
  -21   19    0      0.29      0.00
  -20   19    0     -2.79      0.00
  -19   19    0      1.03      0.00
  -18   19    0      3.64      0.00
  -17   19    0     -5.91      0.00
  -16   19    0      7.48      0.00
  -15   19    0     -0.16      0.00
  -14   19    0      1.01      0.00
  -13   19    0      0.20      0.00
  -12   19    0     -6.14      0.00
  -11   19    0      2.59      0.00
  -10   19    0      3.36      0.00
   -9   19    0     -2.68      0.00
   -8   19    0     -0.54      0.00
   -7   19    0      5.21      0.00
   -6   19    0     -4.29      0.00
   -5   19    0      8.54      0.00
   -4   19    0      3.91      0.00
   -3   19    0     10.25      0.00
   -2   19    0     -7.25      0.00
   -1   19    0     -3.97      0.00
    0   19    0      1.35      0.00
    1   19    0    -14.88      0.00
    2   19    0     -2.39      0.00
    3   19    0     -1.15      0.00
    4   19    0      3.29      0.00
    5   19    0      4.15      0.00
    6   19    0     -6.56      0.00
    7   19    0      7.30      0.00
    8   19    0      0.17      0.00
    9   19    0     -4.35      0.00
   10   19    0     -2.20      0.00
   11   19    0    -10.70      0.00
   12   19    0     -1.59      0.00
   13   19    0     -4.88      0.00
   14   19    0     -0.33      0.00
   15   19    0      3.18      0.00
   16   19    0     -1.93      0.00
   17   19    0      2.06      0.00
   18   19    0     -1.93      0.00
   19   19    0     -0.30      0.00
   20   19    0      0.96      0.00
   21   19    0      0.95      0.00
   22   19    0      0.15      0.00
   23   19    0      0.86      0.00
   25   19    0      0.05      0.00
   26   19    0      0.81      0.00
  -29   20    0      0.41      0.00
  -28   20    0      1.42      0.00
  -27   20    0     -1.03      0.00
  -26   20    0      0.49      0.00
  -25   20    0     -1.43      0.00
  -24   20    0      2.34      0.00
  -23   20    0     -2.14      0.00
  -22   20    0     -0.78      0.00
  -21   20    0      0.40      0.00
  -20   20    0     -0.67      0.00
  -19   20    0     -1.96      0.00
  -18   20    0      2.54      0.00
  -17   20    0     -4.09      0.00
  -16   20    0      2.95      0.00
  -15   20    0     -2.02      0.00
  -14   20    0      1.18      0.00
  -13   20    0     10.06      0.00
  -12   20    0     -3.78      0.00
  -11   20    0      3.88      0.00
  -10   20    0     -2.67      0.00
   -9   20    0      1.23      0.00
   -8   20    0     -2.48      0.00
   -7   20    0      4.57      0.00
   -6   20    0     -1.06      0.00
   -5   20    0      1.66      0.00
   -4   20    0    -13.03      0.00
   -3   20    0      9.93      0.00
   -2   20    0     -4.94      0.00
   -1   20    0     -7.95      0.00
    0   20    0      3.56      0.00
    1   20    0      0.25      0.00
    2   20    0      0.94      0.00
    3   20    0     -7.58      0.00
    4   20    0      6.80      0.00
    5   20    0      3.02      0.00
    6   20    0     -5.86      0.00
    7   20    0      0.69      0.00
    8   20    0     -8.31      0.00
    9   20    0     -4.13      0.00
   10   20    0     -1.42      0.00
   11   20    0     -2.38      0.00
   12   20    0      3.07      0.00
   13   20    0     -2.99      0.00
   15   20    0     -0.94      0.00
   16   20    0     -1.08      0.00
   17   20    0      1.42      0.00
   18   20    0      2.05      0.00
   19   20    0      1.83      0.00
   20   20    0     -1.18      0.00
   21   20    0      3.17      0.00
   22   20    0     -0.28      0.00
   23   20    0     -0.96      0.00
   24   20    0      0.21      0.00
   25   20    0     -1.98      0.00
  -29   21    0     -1.12      0.00
  -28   21    0      4.13      0.00
  -27   21    0     -2.72      0.00
  -26   21    0      2.62      0.00
  -25   21    0     -0.84      0.00
  -24   21    0      0.81      0.00
  -23   21    0     -0.20      0.00
  -22   21    0      0.14      0.00
  -21   21    0      0.47      0.00
  -20   21    0     -1.33      0.00
  -19   21    0     -0.12      0.00
  -18   21    0      1.15      0.00
  -17   21    0      0.78      0.00
  -16   21    0      6.99      0.00
  -15   21    0      3.86      0.00
  -14   21    0     -1.48      0.00
  -13   21    0      1.84      0.00
  -12   21    0     -6.66      0.00
  -11   21    0      4.14      0.00
  -10   21    0     -3.13      0.00
   -9   21    0     -1.61      0.00
   -7   21    0     -6.33      0.00
   -6   21    0      0.57      0.00
   -5   21    0      7.94      0.00
   -4   21    0     -7.18      0.00
   -3   21    0      2.44      0.00
   -2   21    0     -0.02      0.00
   -1   21    0     -5.10      0.00
    1   21    0     -0.60      0.00
    2   21    0      4.70      0.00
    3   21    0     -9.36      0.00
    4   21    0      4.05      0.00
    5   21    0     -2.20      0.00
    6   21    0     -2.41      0.00
    7   21    0      0.99      0.00
    8   21    0     -3.30      0.00
    9   21    0     -0.37      0.00
   10   21    0     -6.80      0.00
   11   21    0     -5.80      0.00
   12   21    0      0.25      0.00
   13   21    0     -1.60      0.00
   14   21    0      2.89      0.00
   15   21    0      0.14      0.00
   16   21    0      4.06      0.00
   17   21    0     -3.35      0.00
   18   21    0     -0.16      0.00
   19   21    0      3.02      0.00
   20   21    0     -2.95      0.00
   21   21    0      1.57      0.00
   22   21    0     -1.51      0.00
   23   21    0     -1.71      0.00
   24   21    0     -1.05      0.00
   25   21    0      0.05      0.00
  -28   22    0      4.57      0.00
  -27   22    0     -1.60      0.00
  -26   22    0      1.55      0.00
  -25   22    0      0.11      0.00
  -24   22    0     -0.30      0.00
  -23   22    0      0.40      0.00
  -22   22    0     -1.59      0.00
  -21   22    0      0.93      0.00
  -20   22    0     -2.14      0.00
  -19   22    0      2.85      0.00
  -18   22    0      1.05      0.00
  -17   22    0     -1.84      0.00
  -16   22    0      0.13      0.00
  -15   22    0     -0.53      0.00
  -14   22    0      3.74      0.00
  -13   22    0      5.52      0.00
  -12   22    0     -1.15      0.00
  -11   22    0      0.56      0.00
  -10   22    0      0.23      0.00
   -9   22    0     -9.21      0.00
   -8   22    0      3.53      0.00
   -7   22    0     -5.43      0.00
   -6   22    0     -2.43      0.00
   -5   22    0     -0.62      0.00
   -4   22    0     -0.03      0.00
   -3   22    0     -1.76      0.00
   -2   22    0     -4.32      0.00
   -1   22    0      2.34      0.00
    0   22    0     -8.55      0.00
    1   22    0     -4.47      0.00
    3   22    0     -3.18      0.00
    4   22    0      5.15      0.00
    5   22    0     -2.05      0.00
    6   22    0      0.97      0.00
    7   22    0     -4.27      0.00
    8   22    0     -7.76      0.00
    9   22    0     -3.13      0.00
   10   22    0     -1.17      0.00
   11   22    0      2.61      0.00
   12   22    0     -0.91      0.00
   13   22    0      0.13      0.00
   14   22    0      4.64      0.00
   15   22    0     -4.42      0.00
   16   22    0      4.49      0.00
   17   22    0     -0.87      0.00
   18   22    0      1.51      0.00
   19   22    0      1.96      0.00
   20   22    0     -1.97      0.00
   21   22    0      1.67      0.00
   22   22    0     -1.02      0.00
   24   22    0     -1.22      0.00
  -28   23    0      1.13      0.00
  -27   23    0     -1.07      0.00
  -26   23    0     -0.36      0.00
  -25   23    0      1.10      0.00
  -24   23    0     -0.12      0.00
  -23   23    0      1.21      0.00
  -22   23    0     -0.78      0.00
  -21   23    0      3.71      0.00
  -20   23    0     -3.34      0.00
  -19   23    0     -0.05      0.00
  -18   23    0      2.22      0.00
  -17   23    0      2.15      0.00
  -16   23    0      6.62      0.00
  -15   23    0      2.72      0.00
  -14   23    0     -0.10      0.00
  -13   23    0     -3.13      0.00
  -12   23    0     -1.40      0.00
  -11   23    0     -3.54      0.00
  -10   23    0      0.79      0.00
   -9   23    0     -3.47      0.00
   -8   23    0     -1.14      0.00
   -7   23    0     -0.84      0.00
   -6   23    0     -0.61      0.00
   -4   23    0     -3.21      0.00
   -3   23    0     -1.59      0.00
   -2   23    0     -8.67      0.00
   -1   23    0      1.01      0.00
    0   23    0     -5.15      0.00
    1   23    0      3.18      0.00
    2   23    0     -0.90      0.00
    3   23    0     -3.41      0.00
    4   23    0     -1.86      0.00
    5   23    0     -6.41      0.00
    6   23    0      1.60      0.00
    7   23    0     -2.96      0.00
    8   23    0      4.97      0.00
   11   23    0      1.38      0.00
   12   23    0     -0.11      0.00
   13   23    0     -3.08      0.00
   14   23    0      3.46      0.00
   15   23    0     -1.06      0.00
   16   23    0      4.40      0.00
   17   23    0     -2.66      0.00
   18   23    0      2.12      0.00
   19   23    0      1.55      0.00
   20   23    0     -1.59      0.00
   21   23    0     -0.20      0.00
   22   23    0     -3.37      0.00
   23   23    0     -0.22      0.00
  -27   24    0      2.11      0.00
  -26   24    0     -0.36      0.00
  -25   24    0      0.74      0.00
  -24   24    0      0.89      0.00
  -23   24    0      0.75      0.00
  -22   24    0     -2.67      0.00
  -21   24    0      2.66      0.00
  -20   24    0      1.07      0.00
  -19   24    0      1.09      0.00
  -18   24    0      2.68      0.00
  -17   24    0      0.07      0.00
  -16   24    0     -1.75      0.00
  -15   24    0     -0.63      0.00
  -14   24    0      6.16      0.00
  -13   24    0     -0.80      0.00
  -12   24    0      0.86      0.00
  -11   24    0     -0.53      0.00
  -10   24    0     -5.90      0.00
   -9   24    0     -2.44      0.00
   -8   24    0     -8.17      0.00
   -7   24    0     -1.74      0.00
   -6   24    0     -4.28      0.00
   -5   24    0      1.19      0.00
   -4   24    0      0.24      0.00
   -3   24    0      0.15      0.00
   -2   24    0     -2.87      0.00
   -1   24    0      0.49      0.00
    0   24    0     -9.42      0.00
    1   24    0     -4.64      0.00
    2   24    0     -2.25      0.00
    3   24    0      2.33      0.00
    4   24    0      1.26      0.00
    5   24    0     -2.15      0.00
    6   24    0      6.71      0.00
    7   24    0     -9.11      0.00
    8   24    0     -1.77      0.00
    9   24    0     -0.27      0.00
   10   24    0     -0.44      0.00
   11   24    0      0.74      0.00
   12   24    0      1.06      0.00
   13   24    0      1.17      0.00
   14   24    0      0.97      0.00
   16   24    0      2.65      0.00
   17   24    0     -1.48      0.00
   18   24    0     -0.68      0.00
   19   24    0     -0.14      0.00
   20   24    0     -1.31      0.00
   21   24    0     -1.24      0.00
   22   24    0     -0.30      0.00
  -26   25    0     -0.56      0.00
  -25   25    0     -1.10      0.00
  -24   25    0      1.35      0.00
  -23   25    0      2.44      0.00
  -22   25    0     -0.44      0.00
  -21   25    0      0.09      0.00
  -20   25    0      0.44      0.00
  -19   25    0     -0.17      0.00
  -18   25    0     -1.52      0.00
  -17   25    0      4.53      0.00
  -16   25    0      5.49      0.00
  -15   25    0     -1.23      0.00
  -14   25    0      2.45      0.00
  -13   25    0     -3.19      0.00
  -12   25    0     -4.56      0.00
  -11   25    0     -1.47      0.00
  -10   25    0     -5.15      0.00
   -9   25    0      1.45      0.00
   -8   25    0     -3.61      0.00
   -7   25    0      1.58      0.00
   -6   25    0     -2.16      0.00
   -5   25    0     -2.06      0.00
   -4   25    0     -2.06      0.00
   -3   25    0     -7.83      0.00
   -2   25    0     -5.12      0.00
   -1   25    0     -0.87      0.00
    0   25    0      3.29      0.00
    1   25    0      1.99      0.00
    2   25    0     -0.69      0.00
    3   25    0      1.78      0.00
    4   25    0     -3.09      0.00
    5   25    0     -7.56      0.00
    6   25    0      3.17      0.00
    7   25    0     -0.24      0.00
    8   25    0      1.47      0.00
    9   25    0      0.29      0.00
   10   25    0     -0.60      0.00
   11   25    0      0.95      0.00
   12   25    0     -1.58      0.00
   13   25    0      1.76      0.00
   14   25    0      0.65      0.00
   15   25    0     -0.36      0.00
   16   25    0      0.08      0.00
   17   25    0      1.74      0.00
   18   25    0     -1.57      0.00
   19   25    0     -0.86      0.00
   20   25    0      1.63      0.00
   21   25    0     -3.27      0.00
   22   25    0     -0.40      0.00
  -26   26    0      1.75      0.00
  -25   26    0      1.58      0.00
  -24   26    0     -0.27      0.00
  -23   26    0      2.06      0.00
  -22   26    0      0.58      0.00
  -21   26    0      1.23      0.00
  -20   26    0      0.19      0.00
  -19   26    0      3.56      0.00
  -18   26    0     -0.40      0.00
  -17   26    0      1.19      0.00
  -16   26    0     -2.00      0.00
  -15   26    0     -0.91      0.00
  -14   26    0      0.50      0.00
  -13   26    0      1.89      0.00
  -12   26    0     -1.15      0.00
  -11   26    0     -0.71      0.00
  -10   26    0     -3.85      0.00
   -9   26    0     -2.57      0.00
   -8   26    0     -5.68      0.00
   -7   26    0     -1.66      0.00
   -6   26    0     -3.49      0.00
   -5   26    0     -0.47      0.00
   -4   26    0      4.98      0.00
   -3   26    0      0.03      0.00
   -2   26    0      1.84      0.00
   -1   26    0     -4.11      0.00
    0   26    0     -3.45      0.00
    1   26    0     -4.68      0.00
    2   26    0     -4.84      0.00
    3   26    0      2.30      0.00
    4   26    0      2.27      0.00
    5   26    0      2.99      0.00
    6   26    0      0.78      0.00
    7   26    0      1.86      0.00
    8   26    0     -0.99      0.00
    9   26    0     -0.69      0.00
   10   26    0     -1.19      0.00
   11   26    0      1.06      0.00
   12   26    0     -1.84      0.00
   13   26    0     -0.05      0.00
   14   26    0      0.56      0.00
   15   26    0      0.99      0.00
   16   26    0     -3.27      0.00
   17   26    0      1.55      0.00
   18   26    0     -0.89      0.00
   20   26    0      2.02      0.00
   21   26    0     -2.85      0.00
  -25   27    0      2.51      0.00
  -24   27    0     -0.84      0.00
  -23   27    0      4.35      0.00
  -22   27    0     -0.77      0.00
  -21   27    0      1.26      0.00
  -20   27    0      0.03      0.00
  -19   27    0      0.36      0.00
  -18   27    0     -5.14      0.00
  -17   27    0      5.78      0.00
  -16   27    0     -0.35      0.00
  -15   27    0      2.33      0.00
  -14   27    0     -2.04      0.00
  -13   27    0     -1.49      0.00
  -12   27    0     -2.86      0.00
  -11   27    0     -4.18      0.00
  -10   27    0     -1.57      0.00
   -9   27    0      0.20      0.00
   -8   27    0     -1.89      0.00
   -7   27    0      4.09      0.00
   -6   27    0      0.50      0.00
   -5   27    0     -2.21      0.00
   -4   27    0     -1.92      0.00
   -3   27    0     -5.11      0.00
   -2   27    0     -2.66      0.00
   -1   27    0     -1.61      0.00
    0   27    0      4.92      0.00
    1   27    0      4.35      0.00
    2   27    0      1.24      0.00
    3   27    0      1.63      0.00
    4   27    0     -3.71      0.00
    5   27    0      0.89      0.00
    6   27    0     -1.50      0.00
    7   27    0      1.13      0.00
    8   27    0      0.85      0.00
    9   27    0      0.42      0.00
   10   27    0     -0.48      0.00
   11   27    0     -1.52      0.00
   12   27    0      1.39      0.00
   13   27    0     -0.75      0.00
   14   27    0     -1.06      0.00
   15   27    0      0.91      0.00
   17   27    0     -0.77      0.00
   18   27    0      2.04      0.00
   19   27    0     -4.13      0.00
   20   27    0      0.68      0.00
  -24   28    0     -3.17      0.00
  -23   28    0      3.23      0.00
  -22   28    0     -0.07      0.00
  -21   28    0      0.42      0.00
  -20   28    0     -0.87      0.00
  -19   28    0      4.65      0.00
  -18   28    0     -2.79      0.00
  -17   28    0      1.83      0.00
  -16   28    0     -1.18      0.00
  -15   28    0     -1.62      0.00
  -14   28    0      0.12      0.00
  -13   28    0     -0.95      0.00
  -12   28    0      1.82      0.00
  -11   28    0     -2.65      0.00
  -10   28    0      0.45      0.00
   -9   28    0     -1.54      0.00
   -7   28    0     -1.15      0.00
   -6   28    0     -1.66      0.00
   -5   28    0      1.68      0.00
   -4   28    0      2.41      0.00
   -3   28    0      3.67      0.00
   -2   28    0      4.29      0.00
   -1   28    0     -2.01      0.00
    0   28    0     -1.41      0.00
    1   28    0     -1.86      0.00
    2   28    0     -3.67      0.00
    3   28    0      1.25      0.00
    4   28    0      1.41      0.00
    5   28    0      1.83      0.00
    6   28    0      1.33      0.00
    7   28    0      1.90      0.00
    8   28    0      0.30      0.00
    9   28    0     -2.22      0.00
   10   28    0      1.43      0.00
   11   28    0     -1.87      0.00
   12   28    0     -0.00      0.00
   13   28    0     -1.27      0.00
   14   28    0     -0.46      0.00
   15   28    0     -0.27      0.00
   16   28    0     -0.65      0.00
   17   28    0     -2.87      0.00
   18   28    0      0.71      0.00
   19   28    0     -0.21      0.00
  -23   29    0      2.87      0.00
  -22   29    0     -0.55      0.00
  -21   29    0      1.65      0.00
  -20   29    0     -1.47      0.00
  -19   29    0     -0.83      0.00
  -18   29    0      0.16      0.00
  -17   29    0     -2.22      0.00
  -16   29    0      3.02      0.00
  -15   29    0     -1.58      0.00
  -14   29    0      0.88      0.00
  -13   29    0     -2.25      0.00
  -12   29    0      0.19      0.00
  -11   29    0     -3.34      0.00
  -10   29    0      2.32      0.00
   -9   29    0     -0.01      0.00
   -8   29    0      0.32      0.00
   -7   29    0      5.55      0.00
   -6   29    0     -1.56      0.00
   -5   29    0      2.03      0.00
   -4   29    0     -2.24      0.00
   -3   29    0     -3.07      0.00
   -2   29    0     -1.48      0.00
   -1   29    0      1.15      0.00
    0   29    0      0.75      0.00
    1   29    0      5.28      0.00
    2   29    0      1.94      0.00
    3   29    0     -0.07      0.00
    4   29    0      0.47      0.00
    5   29    0      1.12      0.00
    6   29    0     -1.06      0.00
    7   29    0     -1.34      0.00
    8   29    0     -0.01      0.00
    9   29    0     -1.62      0.00
   10   29    0     -1.77      0.00
   11   29    0     -1.54      0.00
   12   29    0      1.23      0.00
   13   29    0     -0.77      0.00
   14   29    0     -0.13      0.00
   15   29    0     -1.59      0.00
   16   29    0     -0.16      0.00
   17   29    0     -0.48      0.00
   18   29    0     -1.08      0.00
  -22   30    0     -0.18      0.00
  -21   30    0     -0.97      0.00
  -20   30    0      0.90      0.00
  -19   30    0     -3.02      0.00
  -18   30    0      2.20      0.00
  -17   30    0     -2.27      0.00
  -16   30    0      1.39      0.00
  -15   30    0     -0.81      0.00
  -14   30    0     -0.78      0.00
  -13   30    0      1.35      0.00
  -12   30    0      1.46      0.00
  -11   30    0     -0.39      0.00
  -10   30    0      0.92      0.00
   -9   30    0      1.50      0.00
   -6   30    0     -3.56      0.00
   -5   30    0      3.00      0.00
   -4   30    0      1.78      0.00
   -3   30    0      4.88      0.00
   -2   30    0      0.22      0.00
   -1   30    0      2.90      0.00
    0   30    0     -1.91      0.00
    1   30    0     -0.88      0.00
    2   30    0     -1.04      0.00
    3   30    0     -0.61      0.00
    4   30    0     -0.07      0.00
    5   30    0      0.30      0.00
    6   30    0      0.60      0.00
    7   30    0      1.08      0.00
    8   30    0     -1.85      0.00
    9   30    0     -0.84      0.00
   10   30    0     -0.25      0.00
   11   30    0     -1.99      0.00
   12   30    0     -0.01      0.00
   13   30    0     -1.28      0.00
   14   30    0     -0.42      0.00
   15   30    0      0.19      0.00
   16   30    0     -0.03      0.00
   17   30    0     -1.38      0.00
  -21   31    0     -1.45      0.00
  -20   31    0      1.27      0.00
  -19   31    0     -0.17      0.00
  -18   31    0      0.37      0.00
  -17   31    0     -0.78      0.00
  -16   31    0     -1.13      0.00
  -15   31    0      2.16      0.00
  -14   31    0     -1.48      0.00
  -13   31    0      0.99      0.00
  -12   31    0     -0.04      0.00
  -11   31    0      1.68      0.00
  -10   31    0      0.45      0.00
   -9   31    0      2.94      0.00
   -8   31    0     -0.83      0.00
   -7   31    0      3.60      0.00
   -6   31    0      0.28      0.00
   -5   31    0      0.55      0.00
   -4   31    0     -1.54      0.00
   -3   31    0      0.57      0.00
   -2   31    0     -1.19      0.00
   -1   31    0      0.57      0.00
    0   31    0      0.72      0.00
    1   31    0     -0.62      0.00
    2   31    0      2.10      0.00
    3   31    0     -1.55      0.00
    4   31    0      0.27      0.00
    5   31    0      1.25      0.00
    6   31    0     -1.98      0.00
    7   31    0     -0.17      0.00
    8   31    0     -1.21      0.00
    9   31    0     -2.28      0.00
   10   31    0     -0.50      0.00
   11   31    0     -1.27      0.00
   12   31    0     -0.07      0.00
   13   31    0      0.84      0.00
   14   31    0     -1.16      0.00
   15   31    0     -1.91      0.00
  -20   32    0     -1.96      0.00
  -19   32    0      0.28      0.00
  -18   32    0     -1.77      0.00
  -17   32    0      2.02      0.00
  -16   32    0     -1.13      0.00
  -15   32    0      1.40      0.00
  -14   32    0      0.30      0.00
  -13   32    0      1.89      0.00
  -12   32    0      1.89      0.00
  -11   32    0      0.23      0.00
  -10   32    0      1.95      0.00
   -9   32    0     -0.54      0.00
   -8   32    0      0.96      0.00
   -7   32    0     -3.03      0.00
   -6   32    0      2.49      0.00
   -5   32    0      0.96      0.00
   -4   32    0      1.19      0.00
   -3   32    0      0.64      0.00
   -2   32    0      0.66      0.00
   -1   32    0     -0.78      0.00
    0   32    0      2.26      0.00
    1   32    0     -3.35      0.00
    2   32    0      1.26      0.00
    3   32    0     -0.15      0.00
    4   32    0     -2.59      0.00
    5   32    0      0.17      0.00
    6   32    0     -1.50      0.00
    7   32    0      0.28      0.00
    8   32    0     -1.30      0.00
    9   32    0     -0.74      0.00
   10   32    0     -0.27      0.00
   11   32    0      0.12      0.00
   12   32    0     -1.06      0.00
   13   32    0      0.19      0.00
   14   32    0      0.48      0.00
  -19   33    0      3.09      0.00
  -18   33    0     -1.31      0.00
  -17   33    0      0.92      0.00
  -16   33    0      0.46      0.00
  -15   33    0      0.87      0.00
  -14   33    0      0.87      0.00
  -13   33    0      0.18      0.00
  -12   33    0      3.42      0.00
  -11   33    0      0.02      0.00
  -10   33    0      1.81      0.00
   -8   33    0      4.90      0.00
   -7   33    0     -2.42      0.00
   -6   33    0     -0.42      0.00
   -5   33    0      0.15      0.00
   -4   33    0      0.02      0.00
   -3   33    0     -0.07      0.00
   -2   33    0      0.22      0.00
   -1   33    0     -0.79      0.00
    0   33    0      1.07      0.00
    1   33    0     -1.63      0.00
    2   33    0     -1.53      0.00
    3   33    0      0.31      0.00
    4   33    0      0.22      0.00
    5   33    0      2.05      0.00
    6   33    0     -2.31      0.00
    7   33    0      1.43      0.00
    8   33    0     -1.86      0.00
    9   33    0     -0.95      0.00
   10   33    0     -0.99      0.00
   11   33    0     -0.08      0.00
   12   33    0      0.19      0.00
  -17   34    0     -0.64      0.00
  -16   34    0      1.50      0.00
  -15   34    0      0.81      0.00
  -14   34    0      2.11      0.00
  -13   34    0      0.32      0.00
  -12   34    0      1.89      0.00
  -11   34    0      1.34      0.00
   -9   34    0     -2.79      0.00
   -8   34    0      0.45      0.00
   -7   34    0      1.01      0.00
   -6   34    0      0.45      0.00
   -5   34    0      0.81      0.00
   -4   34    0     -0.34      0.00
   -3   34    0      0.11      0.00
   -2   34    0     -1.49      0.00
   -1   34    0     -1.30      0.00
    0   34    0      0.29      0.00
    1   34    0      0.62      0.00
    2   34    0      1.64      0.00
    3   34    0     -1.06      0.00
    4   34    0     -1.10      0.00
    5   34    0      1.36      0.00
    6   34    0     -1.57      0.00
    7   34    0      0.09      0.00
    8   34    0     -0.66      0.00
    9   34    0      0.24      0.00
   10   34    0      0.30      0.00
   11   34    0     -0.25      0.00
  -16   35    0      1.69      0.00
  -15   35    0     -0.42      0.00
  -14   35    0      1.85      0.00
  -13   35    0      0.91      0.00
  -12   35    0      1.33      0.00
  -11   35    0     -0.59      0.00
  -10   35    0      1.66      0.00
   -9   35    0      0.54      0.00
   -8   35    0      0.17      0.00
   -7   35    0     -0.91      0.00
   -6   35    0     -0.50      0.00
   -5   35    0     -1.15      0.00
   -4   35    0     -0.03      0.00
   -3   35    0     -0.75      0.00
   -2   35    0      1.99      0.00
   -1   35    0     -0.49      0.00
    0   35    0      0.51      0.00
    1   35    0     -1.85      0.00
    2   35    0      0.65      0.00
    3   35    0     -0.88      0.00
    4   35    0      1.16      0.00
    5   35    0      0.71      0.00
    6   35    0      1.30      0.00
    7   35    0      0.66      0.00
    8   35    0     -0.87      0.00
    9   35    0     -0.26      0.00
  -14   36    0      1.32      0.00
  -13   36    0     -0.18      0.00
  -12   36    0      1.98      0.00
  -11   36    0      0.14      0.00
  -10   36    0      0.11      0.00
   -9   36    0     -1.50      0.00
   -8   36    0     -0.08      0.00
   -7   36    0     -0.71      0.00
   -6   36    0      1.72      0.00
   -5   36    0     -1.41      0.00
   -3   36    0     -2.42      0.00
   -2   36    0      0.43      0.00
   -1   36    0     -0.13      0.00
    0   36    0      0.31      0.00
    1   36    0      1.42      0.00
    2   36    0      1.18      0.00
    3   36    0      0.41      0.00
    4   36    0      0.06      0.00
    5   36    0     -0.54      0.00
    6   36    0     -0.11      0.00
    7   36    0      0.61      0.00
  -11   37    0     -0.00      0.00
  -10   37    0      0.46      0.00
   -9   37    0      0.09      0.00
   -8   37    0      0.47      0.00
   -7   37    0     -0.76      0.00
   -6   37    0      0.15      0.00
   -5   37    0     -2.11      0.00
   -4   37    0      0.29      0.00
   -3   37    0      0.72      0.00
   -2   37    0     -1.16      0.00
   -1   37    0      2.14      0.00
    0   37    0     -1.33      0.00
    1   37    0      2.21      0.00
    3   37    0      1.76      0.00
   -5   38    0     -0.09      0.00
   -4   38    0     -2.48      0.00
   -3   38    0      2.31      0.00
    1  -38    1     -4.07      0.00
    2  -38    1      0.50      0.00
    3  -38    1     -0.83      0.00
    4  -38    1      0.42      0.00
    5  -38    1     -1.47      0.00
    6  -38    1      0.01      0.00
   -4  -37    1     -0.42      0.00
   -3  -37    1      0.20      0.00
   -2  -37    1      0.65      0.00
   -1  -37    1     -2.58      0.00
    0  -37    1      0.16      0.00
    1  -37    1      0.74      0.00
    2  -37    1     -0.09      0.00
    3  -37    1     -1.99      0.00
    4  -37    1     -0.37      0.00
    5  -37    1     -2.14      0.00
    6  -37    1     -0.10      0.00
    7  -37    1     -0.22      0.00
    8  -37    1     -1.55      0.00
    9  -37    1      0.91      0.00
   10  -37    1     -1.02      0.00
   11  -37    1      3.77      0.00
   -7  -36    1      0.14      0.00
   -6  -36    1      0.15      0.00
   -5  -36    1      0.69      0.00
   -4  -36    1     -2.86      0.00
   -3  -36    1      0.86      0.00
   -2  -36    1     -0.98      0.00
   -1  -36    1      2.82      0.00
    0  -36    1     -3.31      0.00
    1  -36    1     -0.25      0.00
    2  -36    1     -0.40      0.00
    3  -36    1      0.36      0.00
    4  -36    1      0.78      0.00
    5  -36    1     -0.60      0.00
    6  -36    1     -1.22      0.00
    7  -36    1     -0.45      0.00
    8  -36    1     -3.15      0.00
    9  -36    1      2.56      0.00
   10  -36    1     -3.47      0.00
   11  -36    1      4.41      0.00
   12  -36    1     -3.13      0.00
   13  -36    1      3.33      0.00
   14  -36    1      0.69      0.00
   -9  -35    1      0.59      0.00
   -8  -35    1     -0.13      0.00
   -7  -35    1     -0.96      0.00
   -6  -35    1     -1.13      0.00
   -5  -35    1      2.44      0.00
   -4  -35    1     -2.23      0.00
   -3  -35    1      1.92      0.00
   -2  -35    1     -4.18      0.00
   -1  -35    1      1.76      0.00
    0  -35    1      0.16      0.00
    1  -35    1      0.21      0.00
    2  -35    1      1.04      0.00
    3  -35    1     -1.15      0.00
    4  -35    1     -0.89      0.00
    5  -35    1     -2.90      0.00
    6  -35    1      0.47      0.00
    7  -35    1      0.39      0.00
    8  -35    1     -2.50      0.00
    9  -35    1      2.78      0.00
   10  -35    1     -2.43      0.00
   11  -35    1      5.65      0.00
   12  -35    1     -1.41      0.00
   13  -35    1      2.24      0.00
   14  -35    1      0.22      0.00
   15  -35    1      2.50      0.00
   16  -35    1     -2.10      0.00
  -11  -34    1     -1.92      0.00
  -10  -34    1      1.60      0.00
   -9  -34    1     -0.54      0.00
   -8  -34    1      1.02      0.00
   -7  -34    1     -0.18      0.00
   -6  -34    1     -0.69      0.00
   -5  -34    1      0.14      0.00
   -4  -34    1     -2.00      0.00
   -3  -34    1      1.23      0.00
   -2  -34    1      1.00      0.00
   -1  -34    1     -1.05      0.00
    0  -34    1      2.32      0.00
    1  -34    1     -4.63      0.00
    2  -34    1      2.43      0.00
    3  -34    1     -1.13      0.00
    4  -34    1      2.59      0.00
    5  -34    1     -1.68      0.00
    6  -34    1     -0.51      0.00
    7  -34    1     -0.54      0.00
    8  -34    1     -1.02      0.00
    9  -34    1      2.39      0.00
   10  -34    1     -1.41      0.00
   11  -34    1      3.60      0.00
   12  -34    1     -0.69      0.00
   13  -34    1      2.60      0.00
   14  -34    1     -0.99      0.00
   15  -34    1      3.28      0.00
   16  -34    1     -1.66      0.00
   17  -34    1      0.85      0.00
  -13  -33    1     -1.07      0.00
  -12  -33    1      3.86      0.00
  -11  -33    1     -4.00      0.00
  -10  -33    1      1.14      0.00
   -9  -33    1     -0.77      0.00
   -8  -33    1      0.47      0.00
   -7  -33    1     -1.03      0.00
   -6  -33    1      0.51      0.00
   -5  -33    1      0.91      0.00
   -4  -33    1      0.03      0.00
   -3  -33    1     -1.56      0.00
   -2  -33    1      1.05      0.00
   -1  -33    1     -5.08      0.00
    0  -33    1      6.95      0.00
    1  -33    1     -4.28      0.00
    2  -33    1      1.92      0.00
    3  -33    1     -0.57      0.00
    4  -33    1     -2.82      0.00
    5  -33    1     -0.22      0.00
    6  -33    1     -1.02      0.00
    7  -33    1      0.15      0.00
    8  -33    1     -0.41      0.00
    9  -33    1      1.10      0.00
   10  -33    1     -1.48      0.00
   11  -33    1      4.40      0.00
   12  -33    1     -0.75      0.00
   13  -33    1      2.97      0.00
   14  -33    1     -0.79      0.00
   15  -33    1      1.79      0.00
   16  -33    1      0.20      0.00
   17  -33    1     -0.48      0.00
   18  -33    1      0.75      0.00
   19  -33    1     -0.92      0.00
  -14  -32    1      1.11      0.00
  -13  -32    1     -4.23      0.00
  -12  -32    1      2.86      0.00
  -11  -32    1     -1.65      0.00
  -10  -32    1      1.18      0.00
   -9  -32    1      0.57      0.00
   -8  -32    1      1.15      0.00
   -7  -32    1      0.17      0.00
   -6  -32    1     -2.59      0.00
   -5  -32    1      1.12      0.00
   -4  -32    1     -2.05      0.00
   -3  -32    1     -2.13      0.00
   -2  -32    1      5.22      0.00
   -1  -32    1     -6.69      0.00
    0  -32    1      3.46      0.00
    1  -32    1     -2.56      0.00
    2  -32    1     -1.89      0.00
    3  -32    1      2.82      0.00
    4  -32    1     -1.57      0.00
    5  -32    1      1.16      0.00
    6  -32    1     -2.64      0.00
    7  -32    1     -0.84      0.00
    8  -32    1      1.96      0.00
    9  -32    1      1.43      0.00
   10  -32    1     -0.60      0.00
   11  -32    1      4.01      0.00
   12  -32    1     -0.02      0.00
   13  -32    1     -0.03      0.00
   14  -32    1      1.40      0.00
   15  -32    1     -0.39      0.00
   16  -32    1      1.89      0.00
   17  -32    1     -1.54      0.00
   18  -32    1      1.44      0.00
   19  -32    1     -1.68      0.00
   20  -32    1      1.08      0.00
  -16  -31    1     -0.28      0.00
  -15  -31    1     -1.51      0.00
  -14  -31    1      0.90      0.00
  -13  -31    1     -1.37      0.00
  -12  -31    1      1.70      0.00
  -11  -31    1     -1.02      0.00
  -10  -31    1      0.71      0.00
   -9  -31    1     -0.65      0.00
   -8  -31    1     -1.57      0.00
   -7  -31    1      3.07      0.00
   -6  -31    1     -4.60      0.00
   -5  -31    1      1.96      0.00
   -4  -31    1      0.47      0.00
   -3  -31    1     -3.78      0.00
   -2  -31    1      3.16      0.00
   -1  -31    1     -3.87      0.00
    0  -31    1      3.05      0.00
    1  -31    1     -0.27      0.00
    2  -31    1     -0.51      0.00
    3  -31    1     -0.75      0.00
    4  -31    1     -1.89      0.00
    5  -31    1      1.71      0.00
    6  -31    1      0.60      0.00
    7  -31    1     -2.33      0.00
    8  -31    1      3.08      0.00
    9  -31    1      0.34      0.00
   10  -31    1     -1.41      0.00
   11  -31    1      0.53      0.00
   12  -31    1      3.10      0.00
   13  -31    1     -1.72      0.00
   14  -31    1      2.13      0.00
   15  -31    1     -1.52      0.00
   16  -31    1      1.16      0.00
   17  -31    1     -0.90      0.00
   18  -31    1      0.75      0.00
   19  -31    1     -1.58      0.00
   20  -31    1      1.47      0.00
   21  -31    1     -0.27      0.00
  -17  -30    1      0.21      0.00
  -16  -30    1     -0.45      0.00
  -15  -30    1     -0.32      0.00
  -14  -30    1     -0.45      0.00
  -13  -30    1     -1.43      0.00
  -12  -30    1      0.74      0.00
  -11  -30    1     -1.12      0.00
  -10  -30    1      1.43      0.00
   -9  -30    1      1.98      0.00
   -8  -30    1     -1.48      0.00
   -7  -30    1      3.51      0.00
   -6  -30    1     -2.50      0.00
   -5  -30    1      2.28      0.00
   -4  -30    1     -0.28      0.00
   -3  -30    1     -2.81      0.00
   -2  -30    1      2.74      0.00
   -1  -30    1     -4.41      0.00
    0  -30    1      0.93      0.00
    1  -30    1     -2.67      0.00
    2  -30    1      2.78      0.00
    3  -30    1      0.40      0.00
    4  -30    1     -0.21      0.00
    5  -30    1      0.37      0.00
    6  -30    1     -1.04      0.00
    7  -30    1     -1.66      0.00
    8  -30    1      0.16      0.00
    9  -30    1      2.15      0.00
   10  -30    1      1.53      0.00
   11  -30    1      0.58      0.00
   12  -30    1      0.73      0.00
   13  -30    1      0.11      0.00
   14  -30    1      0.17      0.00
   15  -30    1      0.55      0.00
   16  -30    1     -1.30      0.00
   17  -30    1     -0.36      0.00
   18  -30    1      0.94      0.00
   19  -30    1     -1.24      0.00
   20  -30    1     -0.51      0.00
   21  -30    1      2.49      0.00
   22  -30    1      0.63      0.00
  -18  -29    1     -0.60      0.00
  -17  -29    1     -0.69      0.00
  -16  -29    1     -0.01      0.00
  -15  -29    1      0.20      0.00
  -14  -29    1     -0.31      0.00
  -13  -29    1      1.12      0.00
  -12  -29    1      1.06      0.00
  -11  -29    1      0.55      0.00
  -10  -29    1     -0.13      0.00
   -9  -29    1      0.02      0.00
   -8  -29    1     -1.89      0.00
   -7  -29    1      3.26      0.00
   -6  -29    1     -4.60      0.00
   -5  -29    1      0.69      0.00
   -4  -29    1      1.85      0.00
   -3  -29    1     -0.82      0.00
   -2  -29    1      2.50      0.00
   -1  -29    1     -0.41      0.00
    0  -29    1      3.68      0.00
    1  -29    1     -2.24      0.00
    2  -29    1      1.03      0.00
    3  -29    1     -0.66      0.00
    4  -29    1     -2.87      0.00
    5  -29    1      3.99      0.00
    6  -29    1     -1.56      0.00
    7  -29    1      3.91      0.00
    8  -29    1     -0.80      0.00
    9  -29    1      1.47      0.00
   10  -29    1     -2.04      0.00
   11  -29    1      1.60      0.00
   12  -29    1     -2.68      0.00
   13  -29    1      2.48      0.00
   14  -29    1     -2.62      0.00
   15  -29    1      1.90      0.00
   16  -29    1      0.71      0.00
   17  -29    1     -0.43      0.00
   18  -29    1     -0.15      0.00
   19  -29    1      1.69      0.00
   20  -29    1     -2.47      0.00
   21  -29    1     -1.67      0.00
   22  -29    1      1.92      0.00
   23  -29    1     -3.07      0.00
  -19  -28    1      0.43      0.00
  -18  -28    1      1.88      0.00
  -17  -28    1     -1.11      0.00
  -16  -28    1     -0.80      0.00
  -15  -28    1      1.19      0.00
  -14  -28    1     -1.73      0.00
  -13  -28    1      1.64      0.00
  -12  -28    1     -1.39      0.00
  -11  -28    1      1.17      0.00
  -10  -28    1     -0.10      0.00
   -9  -28    1      1.90      0.00
   -8  -28    1     -1.44      0.00
   -7  -28    1      3.37      0.00
   -6  -28    1      2.21      0.00
   -5  -28    1      1.98      0.00
   -4  -28    1      2.13      0.00
   -3  -28    1     -1.51      0.00
   -2  -28    1      0.09      0.00
   -1  -28    1     -2.19      0.00
    0  -28    1      0.37      0.00
    1  -28    1     -1.26      0.00
    2  -28    1      2.50      0.00
    3  -28    1      3.52      0.00
    4  -28    1     -1.82      0.00
    5  -28    1      3.14      0.00
    6  -28    1     -5.02      0.00
    7  -28    1      0.47      0.00
    8  -28    1     -1.67      0.00
    9  -28    1      1.50      0.00
   10  -28    1      1.01      0.00
   11  -28    1      1.93      0.00
   12  -28    1     -3.21      0.00
   13  -28    1      4.31      0.00
   14  -28    1     -0.38      0.00
   15  -28    1     -2.92      0.00
   16  -28    1      1.31      0.00
   17  -28    1     -0.64      0.00
   18  -28    1     -2.39      0.00
   19  -28    1      1.23      0.00
   20  -28    1      1.91      0.00
   21  -28    1     -1.61      0.00
   22  -28    1      3.95      0.00
   23  -28    1     -1.73      0.00
   24  -28    1     -0.32      0.00
  -20  -27    1      0.42      0.00
  -19  -27    1     -0.85      0.00
  -18  -27    1      0.69      0.00
  -17  -27    1     -0.85      0.00
  -16  -27    1     -0.26      0.00
  -15  -27    1      1.63      0.00
  -14  -27    1     -1.79      0.00
  -13  -27    1      3.09      0.00
  -12  -27    1     -1.18      0.00
  -11  -27    1      1.98      0.00
  -10  -27    1      0.82      0.00
   -9  -27    1      1.25      0.00
   -8  -27    1      2.28      0.00
   -7  -27    1     -0.24      0.00
   -6  -27    1      1.04      0.00
   -5  -27    1     -4.77      0.00
   -4  -27    1      3.78      0.00
   -3  -27    1      1.25      0.00
   -2  -27    1      0.42      0.00
   -1  -27    1      1.80      0.00
    0  -27    1      3.60      0.00
    1  -27    1     -1.89      0.00
    2  -27    1      0.90      0.00
    3  -27    1     -1.59      0.00
    4  -27    1     -3.76      0.00
    5  -27    1      2.49      0.00
    6  -27    1      1.10      0.00
    7  -27    1      1.01      0.00
    8  -27    1      2.58      0.00
    9  -27    1     -2.83      0.00
   10  -27    1     -0.11      0.00
   11  -27    1      1.67      0.00
   12  -27    1     -4.07      0.00
   13  -27    1     -1.92      0.00
   14  -27    1      2.98      0.00
   15  -27    1     -2.83      0.00
   16  -27    1      1.84      0.00
   17  -27    1      1.06      0.00
   18  -27    1      0.19      0.00
   19  -27    1     -0.12      0.00
   20  -27    1      0.90      0.00
   21  -27    1     -2.20      0.00
   22  -27    1      0.11      0.00
   23  -27    1     -1.30      0.00
   24  -27    1     -0.07      0.00
   25  -27    1     -0.01      0.00
  -21  -26    1      2.22      0.00
  -20  -26    1     -0.11      0.00
  -19  -26    1      0.64      0.00
  -18  -26    1      2.58      0.00
  -17  -26    1     -1.40      0.00
  -16  -26    1      0.22      0.00
  -15  -26    1      2.05      0.00
  -14  -26    1     -1.32      0.00
  -13  -26    1      0.27      0.00
  -12  -26    1     -0.34      0.00
  -11  -26    1     -0.25      0.00
  -10  -26    1     -0.72      0.00
   -9  -26    1     -1.42      0.00
   -8  -26    1      2.90      0.00
   -7  -26    1     -1.93      0.00
   -6  -26    1      9.62      0.00
   -5  -26    1      0.33      0.00
   -4  -26    1     -0.09      0.00
   -3  -26    1      1.68      0.00
   -2  -26    1     -2.65      0.00
   -1  -26    1     -3.76      0.00
    0  -26    1      1.62      0.00
    1  -26    1     -4.19      0.00
    2  -26    1      1.38      0.00
    3  -26    1      4.21      0.00
    4  -26    1     -0.20      0.00
    5  -26    1     -1.79      0.00
    6  -26    1      0.01      0.00
    7  -26    1     -4.88      0.00
    8  -26    1      1.66      0.00
    9  -26    1      1.40      0.00
   10  -26    1     -1.36      0.00
   11  -26    1      0.41      0.00
   12  -26    1      2.19      0.00
   13  -26    1     -0.97      0.00
   14  -26    1      2.70      0.00
   15  -26    1     -1.68      0.00
   16  -26    1     -0.53      0.00
   17  -26    1      0.43      0.00
   18  -26    1     -2.17      0.00
   19  -26    1      0.04      0.00
   20  -26    1      0.44      0.00
   21  -26    1     -0.65      0.00
   22  -26    1      0.96      0.00
   23  -26    1     -0.01      0.00
   24  -26    1     -2.22      0.00
   25  -26    1      1.84      0.00
   26  -26    1     -1.83      0.00
  -22  -25    1     -0.29      0.00
  -21  -25    1      3.71      0.00
  -20  -25    1     -0.52      0.00
  -19  -25    1     -1.06      0.00
  -18  -25    1      2.01      0.00
  -17  -25    1     -1.53      0.00
  -16  -25    1     -0.38      0.00
  -15  -25    1     -0.46      0.00
  -14  -25    1      2.31      0.00
  -13  -25    1     -0.80      0.00
  -12  -25    1     -2.13      0.00
  -11  -25    1      2.79      0.00
  -10  -25    1      2.03      0.00
   -9  -25    1      0.23      0.00
   -8  -25    1      5.85      0.00
   -7  -25    1     -3.64      0.00
   -6  -25    1     -0.96      0.00
   -5  -25    1     -0.86      0.00
   -4  -25    1     -3.40      0.00
   -3  -25    1      3.79      0.00
   -2  -25    1      1.69      0.00
   -1  -25    1     -4.07      0.00
    0  -25    1      4.68      0.00
    1  -25    1      2.08      0.00
    2  -25    1     -5.06      0.00
    3  -25    1     -3.38      0.00
    4  -25    1     -1.50      0.00
    5  -25    1     -3.71      0.00
    6  -25    1      3.81      0.00
    7  -25    1      0.96      0.00
    8  -25    1     -1.03      0.00
    9  -25    1      0.35      0.00
   10  -25    1      1.35      0.00
   11  -25    1     -1.13      0.00
   12  -25    1     -0.13      0.00
   13  -25    1     -4.00      0.00
   14  -25    1      1.29      0.00
   15  -25    1      1.81      0.00
   16  -25    1     -2.84      0.00
   17  -25    1      2.62      0.00
   18  -25    1      0.13      0.00
   19  -25    1      0.44      0.00
   20  -25    1      0.93      0.00
   21  -25    1     -1.77      0.00
   22  -25    1      0.50      0.00
   23  -25    1      0.16      0.00
   24  -25    1     -3.46      0.00
   25  -25    1      2.04      0.00
   26  -25    1     -2.12      0.00
  -23  -24    1      0.54      0.00
  -22  -24    1     -2.48      0.00
  -21  -24    1      3.38      0.00
  -20  -24    1     -0.66      0.00
  -19  -24    1     -0.90      0.00
  -18  -24    1      1.61      0.00
  -17  -24    1     -1.46      0.00
  -16  -24    1      1.57      0.00
  -15  -24    1     -2.79      0.00
  -14  -24    1      0.37      0.00
  -13  -24    1      2.68      0.00
  -12  -24    1     -1.58      0.00
  -11  -24    1      1.81      0.00
  -10  -24    1     -0.83      0.00
   -9  -24    1     -3.00      0.00
   -8  -24    1      1.37      0.00
   -7  -24    1     -0.54      0.00
   -6  -24    1      2.40      0.00
   -5  -24    1      5.09      0.00
   -4  -24    1     -4.16      0.00
   -3  -24    1     -2.96      0.00
   -2  -24    1      5.48      0.00
   -1  -24    1     -5.03      0.00
    0  -24    1     -6.11      0.00
    1  -24    1      0.97      0.00
    2  -24    1     -1.21      0.00
    3  -24    1     -0.15      0.00
    4  -24    1      4.03      0.00
    5  -24    1     -3.67      0.00
    6  -24    1     -1.59      0.00
    7  -24    1     -1.39      0.00
    8  -24    1      0.96      0.00
    9  -24    1      0.44      0.00
   10  -24    1     -2.31      0.00
   11  -24    1     -0.94      0.00
   12  -24    1      4.54      0.00
   13  -24    1     -1.71      0.00
   14  -24    1     -0.94      0.00
   15  -24    1      4.31      0.00
   16  -24    1     -0.45      0.00
   17  -24    1      0.00      0.00
   18  -24    1      0.41      0.00
   19  -24    1     -0.49      0.00
   20  -24    1      1.79      0.00
   21  -24    1     -4.73      0.00
   22  -24    1      0.24      0.00
   23  -24    1      0.69      0.00
   24  -24    1     -3.28      0.00
   25  -24    1      0.18      0.00
   26  -24    1      1.67      0.00
   27  -24    1     -0.74      0.00
  -23  -23    1      2.42      0.00
  -22  -23    1     -2.58      0.00
  -21  -23    1      3.26      0.00
  -20  -23    1      1.42      0.00
  -19  -23    1     -0.07      0.00
  -18  -23    1      0.43      0.00
  -17  -23    1     -1.80      0.00
  -16  -23    1      1.83      0.00
  -15  -23    1     -0.76      0.00
  -14  -23    1     -0.65      0.00
  -13  -23    1      0.85      0.00
  -12  -23    1     -3.48      0.00
  -11  -23    1      2.80      0.00
  -10  -23    1      3.86      0.00
   -9  -23    1      0.45      0.00
   -8  -23    1      4.06      0.00
   -7  -23    1     -1.85      0.00
   -6  -23    1     -6.73      0.00
   -5  -23    1     -0.57      0.00
   -4  -23    1      2.86      0.00
   -3  -23    1     -6.29      0.00
   -2  -23    1      1.95      0.00
   -1  -23    1      1.92      0.00
    0  -23    1     -5.39      0.00
    1  -23    1      4.76      0.00
    2  -23    1     -3.10      0.00
    3  -23    1     -8.55      0.00
    4  -23    1     -1.57      0.00
    5  -23    1     -2.53      0.00
    6  -23    1      1.80      0.00
    7  -23    1      2.64      0.00
    8  -23    1     -2.01      0.00
    9  -23    1      5.73      0.00
   10  -23    1     -0.06      0.00
   11  -23    1     -1.58      0.00
   12  -23    1      1.13      0.00
   13  -23    1     -0.32      0.00
   14  -23    1     -1.94      0.00
   15  -23    1      0.15      0.00
   16  -23    1      2.05      0.00
   17  -23    1     -2.11      0.00
   18  -23    1      1.38      0.00
[truncated: 3,921,726 more chars]
